# Supplementary material for: Scoping review of Culex mosquito life history trait heterogeneity in response to temperature
Source: Parasit Vectors. 2023 Jun 14;16:200. doi: 10.1186/s13071-023-05792-3 (PMC10265793; doi:10.1186/s13071-023-05792-3)
Supplement: Supplementary file 1 — Additional file 1: Dataset S1. Combined and cleaned raw data obtained from the literature used to construct Table 2, Figs. 3, and 4; includes oviposition data in units other than eggs per egg raft. [file 13071_2023_5792_MOESM1_ESM.csv]

temp	value	unit	species	parameter	citation	mosquito_origin	temp_type
20.46	18.51851852	days	pipiens	development	Abouzied	Field	Unclear
30.19	10.63829787	days	pipiens	development	Abouzied	Field	Unclear
20.46	61.83	days	pipiens	lifespan	Abouzied	Field	Unclear
20.46	524.7	eggs/female	pipiens	oviposition	Abouzied	Field	Unclear
20.46	80	percent	pipiens	survival	Abouzied	Field	Unclear
30.19	24.38	days	pipiens	lifespan	Abouzied	Field	Unclear
30.19	163.3	eggs/female	pipiens	oviposition	Abouzied	Field	Unclear
30.19	50	percent	pipiens	survival	Abouzied	Field	Unclear
20.46	42.62	days	pipiens	lifespan	Abouzied	Field	Unclear
20.46	245.42	eggs/female/lifespan	pipiens	oviposition	Abouzied	Field	Unclear
30.19	20.83	days	pipiens	lifespan	Abouzied	Field	Unclear
30.19	38.1	eggs/female/lifespan	pipiens	oviposition	Abouzied	Field	Unclear
30	22.49	days	pipiens	lifespan	Abouzied	Field	Unclear
15	92.3	days	pipiens	lifespan	Andreadis, S. S., Dimotsiou, O. C., & Savopoulou-Soultani, M. (2014). Variation in adult longevity of Culex pipiens f. pipiens, vector of the West Nile Virus. Parasitology Research, 113(11), 4315-4319.	Field	Air
20	55.7	days	pipiens	lifespan	Andreadis, S. S., Dimotsiou, O. C., & Savopoulou-Soultani, M. (2014). Variation in adult longevity of Culex pipiens f. pipiens, vector of the West Nile Virus. Parasitology Research, 113(11), 4315-4319.	Field	Air
25	29.4	days	pipiens	lifespan	Andreadis, S. S., Dimotsiou, O. C., & Savopoulou-Soultani, M. (2014). Variation in adult longevity of Culex pipiens f. pipiens, vector of the West Nile Virus. Parasitology Research, 113(11), 4315-4319.	Field	Air
27.5	22.8	days	pipiens	lifespan	Andreadis, S. S., Dimotsiou, O. C., & Savopoulou-Soultani, M. (2014). Variation in adult longevity of Culex pipiens f. pipiens, vector of the West Nile Virus. Parasitology Research, 113(11), 4315-4319.	Field	Air
30	11.3	days	pipiens	lifespan	Andreadis, S. S., Dimotsiou, O. C., & Savopoulou-Soultani, M. (2014). Variation in adult longevity of Culex pipiens f. pipiens, vector of the West Nile Virus. Parasitology Research, 113(11), 4315-4319.	Field	Air
16	14.70588235	days	quinquefasciatus	development	Arjunan, N., Kadarkari, M., Pari, M., Thiyagarajan, N., & Kumar, S. (2014). Impact of climate change on filarial vector, Culex quinquefasciatus and control using bacterial pesticide, spinosad. Asian Pacific Journal of Tropical Disease, 4, S87‚ÄìS91. https://doi.org/10.1016/S2222-1808(14)60420-7	Lab	Water
20	11.36363636	days	quinquefasciatus	development	Arjunan, N., Kadarkari, M., Pari, M., Thiyagarajan, N., & Kumar, S. (2014). Impact of climate change on filarial vector, Culex quinquefasciatus and control using bacterial pesticide, spinosad. Asian Pacific Journal of Tropical Disease, 4, S87‚ÄìS91. https://doi.org/10.1016/S2222-1808(14)60420-8	Lab	Water
24	8.695652174	days	quinquefasciatus	development	Arjunan, N., Kadarkari, M., Pari, M., Thiyagarajan, N., & Kumar, S. (2014). Impact of climate change on filarial vector, Culex quinquefasciatus and control using bacterial pesticide, spinosad. Asian Pacific Journal of Tropical Disease, 4, S87‚ÄìS91. https://doi.org/10.1016/S2222-1808(14)60420-9	Lab	Water
28	5.813953488	days	quinquefasciatus	development	Arjunan, N., Kadarkari, M., Pari, M., Thiyagarajan, N., & Kumar, S. (2014). Impact of climate change on filarial vector, Culex quinquefasciatus and control using bacterial pesticide, spinosad. Asian Pacific Journal of Tropical Disease, 4, S87‚ÄìS91. https://doi.org/10.1016/S2222-1808(14)60420-10	Lab	Water
32	2.702702703	days	quinquefasciatus	development	Arjunan, N., Kadarkari, M., Pari, M., Thiyagarajan, N., & Kumar, S. (2014). Impact of climate change on filarial vector, Culex quinquefasciatus and control using bacterial pesticide, spinosad. Asian Pacific Journal of Tropical Disease, 4, S87‚ÄìS91. https://doi.org/10.1016/S2222-1808(14)60420-11	Lab	Water
36	8.620689655	days	quinquefasciatus	development	Arjunan, N., Kadarkari, M., Pari, M., Thiyagarajan, N., & Kumar, S. (2014). Impact of climate change on filarial vector, Culex quinquefasciatus and control using bacterial pesticide, spinosad. Asian Pacific Journal of Tropical Disease, 4, S87‚ÄìS91. https://doi.org/10.1016/S2222-1808(14)60420-12	Lab	Water
28	29	days	tarsalis	lifespan	Bock, M. E., Reisen, W. K., & Milby, M. (n.d.). Lifetime mating pattern of laboratory-adapted Culex tarsalis males. Mosquito News, 43(3), 350‚Äì354.	Lab	Water
15	22.22222222	days	restuans	development	Buth, J. L., Brust, I. R. A., & Ellis‚Äô, A. A. (1990). DEVELOPMENTTIME, OVPOSITION ACTIVITY AND ONSETOF DIAPAUSEIN CUZEX TARSALIS,CULEX RESTUANSAND CULISETA INORNATA IN SOUTHERNMANITOBA. 9.	Unclear	Air
20	11.62790698	days	restuans	development	Buth, J. L., Brust, I. R. A., & Ellis‚Äô, A. A. (1990). DEVELOPMENTTIME, OVPOSITION ACTIVITY AND ONSETOF DIAPAUSEIN CUZEX TARSALIS,CULEX RESTUANSAND CULISETA INORNATA IN SOUTHERNMANITOBA. 9.	Unclear	Air
25	8.130081301	days	restuans	development	Buth, J. L., Brust, I. R. A., & Ellis‚Äô, A. A. (1990). DEVELOPMENTTIME, OVPOSITION ACTIVITY AND ONSETOF DIAPAUSEIN CUZEX TARSALIS,CULEX RESTUANSAND CULISETA INORNATA IN SOUTHERNMANITOBA. 9.	Unclear	Air
15	32.25806452	days	restuans	development	Buth, J. L., Brust, I. R. A., & Ellis‚Äô, A. A. (1990). DEVELOPMENTTIME, OVPOSITION ACTIVITY AND ONSETOF DIAPAUSEIN CUZEX TARSALIS,CULEX RESTUANSAND CULISETA INORNATA IN SOUTHERNMANITOBA. 9.	Unclear	Air
20	13.15789474	days	restuans	development	Buth, J. L., Brust, I. R. A., & Ellis‚Äô, A. A. (1990). DEVELOPMENTTIME, OVPOSITION ACTIVITY AND ONSETOF DIAPAUSEIN CUZEX TARSALIS,CULEX RESTUANSAND CULISETA INORNATA IN SOUTHERNMANITOBA. 9.	Unclear	Air
25	12.82051282	days	restuans	development	Buth, J. L., Brust, I. R. A., & Ellis‚Äô, A. A. (1990). DEVELOPMENTTIME, OVPOSITION ACTIVITY AND ONSETOF DIAPAUSEIN CUZEX TARSALIS,CULEX RESTUANSAND CULISETA INORNATA IN SOUTHERNMANITOBA. 9.	Unclear	Air
15	98.1	percent	restuans	survival	Buth, J. L., Brust, I. R. A., & Ellis‚Äô, A. A. (1990). DEVELOPMENTTIME, OVPOSITION ACTIVITY AND ONSETOF DIAPAUSEIN CUZEX TARSALIS,CULEX RESTUANSAND CULISETA INORNATA IN SOUTHERNMANITOBA. 9.	Unclear	Air
20	95	percent	restuans	survival	Buth, J. L., Brust, I. R. A., & Ellis‚Äô, A. A. (1990). DEVELOPMENTTIME, OVPOSITION ACTIVITY AND ONSETOF DIAPAUSEIN CUZEX TARSALIS,CULEX RESTUANSAND CULISETA INORNATA IN SOUTHERNMANITOBA. 9.	Unclear	Air
25	91.6	percent	restuans	survival	Buth, J. L., Brust, I. R. A., & Ellis‚Äô, A. A. (1990). DEVELOPMENTTIME, OVPOSITION ACTIVITY AND ONSETOF DIAPAUSEIN CUZEX TARSALIS,CULEX RESTUANSAND CULISETA INORNATA IN SOUTHERNMANITOBA. 9.	Unclear	Air
15	36.2	percent	tarsalis	survival	Buth, J. L., Brust, I. R. A., & Ellis‚Äô, A. A. (1990). DEVELOPMENTTIME, OVPOSITION ACTIVITY AND ONSETOF DIAPAUSEIN CUZEX TARSALIS,CULEX RESTUANSAND CULISETA INORNATA IN SOUTHERNMANITOBA. 9.	Unclear	Air
20	78.2	percent	tarsalis	survival	Buth, J. L., Brust, I. R. A., & Ellis‚Äô, A. A. (1990). DEVELOPMENTTIME, OVPOSITION ACTIVITY AND ONSETOF DIAPAUSEIN CUZEX TARSALIS,CULEX RESTUANSAND CULISETA INORNATA IN SOUTHERNMANITOBA. 9.	Unclear	Air
25	92.6	percent	tarsalis	survival	Buth, J. L., Brust, I. R. A., & Ellis‚Äô, A. A. (1990). DEVELOPMENTTIME, OVPOSITION ACTIVITY AND ONSETOF DIAPAUSEIN CUZEX TARSALIS,CULEX RESTUANSAND CULISETA INORNATA IN SOUTHERNMANITOBA. 9.	Unclear	Air
27	96.3	percent	quinquefasciatus	egg viability	Cheah, S.-X., Tay, J.-W., Chan, L.-K., & Jaal, Z. (2013). Larvicidal, oviposition, and ovicidal effects of Artemisia annua (Asterales: Asteraceae) against Aedes aegypti, Anopheles sinensis, and Culex quinquefasciatus (Diptera: Culicidae). Parasitology Research, 112(9), 3275‚Äì3282. https://doi.org/10.1007/s00436-013-3506-0	Lab	Air
16	29.41176471	days	pipiens	development	Ciota, A. T., Matacchiero, A. C., Kilpatrick, A. M., & Kramer, L. D. (2014). The Effect of Temperature on Life History Traits of Culex Mosquitoes. Journal of Medical Entomology, 51(1), 55‚Äì62. https://doi.org/10.1603/ME13003	Unclear	Unclear
16	96	percent	quinquefasciatus	survival	Ciota, A. T., Matacchiero, A. C., Kilpatrick, A. M., & Kramer, L. D. (2014). The Effect of Temperature on Life History Traits of Culex Mosquitoes. Journal of Medical Entomology, 51(1), 55‚Äì62. https://doi.org/10.1603/ME13003	Unclear	Unclear
20	45	days	restuans	lifespan	Ciota, A. T., Matacchiero, A. C., Kilpatrick, A. M., & Kramer, L. D. (2014). The Effect of Temperature on Life History Traits of Culex Mosquitoes. Journal of Medical Entomology, 51(1), 55‚Äì62. https://doi.org/10.1603/ME13003	Unclear	Unclear
20	14.92537313	days	pipiens	development	Ciota, A. T., Matacchiero, A. C., Kilpatrick, A. M., & Kramer, L. D. (2014). The Effect of Temperature on Life History Traits of Culex Mosquitoes. Journal of Medical Entomology, 51(1), 55‚Äì62. https://doi.org/10.1603/ME13004	Unclear	Unclear
20	84	percent	quinquefasciatus	survival	Ciota, A. T., Matacchiero, A. C., Kilpatrick, A. M., & Kramer, L. D. (2014). The Effect of Temperature on Life History Traits of Culex Mosquitoes. Journal of Medical Entomology, 51(1), 55‚Äì62. https://doi.org/10.1603/ME13004	Unclear	Unclear
24	17	days	restuans	lifespan	Ciota, A. T., Matacchiero, A. C., Kilpatrick, A. M., & Kramer, L. D. (2014). The Effect of Temperature on Life History Traits of Culex Mosquitoes. Journal of Medical Entomology, 51(1), 55‚Äì62. https://doi.org/10.1603/ME13004	Unclear	Unclear
24	12.19512195	days	pipiens	development	Ciota, A. T., Matacchiero, A. C., Kilpatrick, A. M., & Kramer, L. D. (2014). The Effect of Temperature on Life History Traits of Culex Mosquitoes. Journal of Medical Entomology, 51(1), 55‚Äì62. https://doi.org/10.1603/ME13005	Unclear	Unclear
24	86	percent	quinquefasciatus	survival	Ciota, A. T., Matacchiero, A. C., Kilpatrick, A. M., & Kramer, L. D. (2014). The Effect of Temperature on Life History Traits of Culex Mosquitoes. Journal of Medical Entomology, 51(1), 55‚Äì62. https://doi.org/10.1603/ME13005	Unclear	Unclear
28	10	days	restuans	lifespan	Ciota, A. T., Matacchiero, A. C., Kilpatrick, A. M., & Kramer, L. D. (2014). The Effect of Temperature on Life History Traits of Culex Mosquitoes. Journal of Medical Entomology, 51(1), 55‚Äì62. https://doi.org/10.1603/ME13005	Unclear	Unclear
28	9.090909091	days	pipiens	development	Ciota, A. T., Matacchiero, A. C., Kilpatrick, A. M., & Kramer, L. D. (2014). The Effect of Temperature on Life History Traits of Culex Mosquitoes. Journal of Medical Entomology, 51(1), 55‚Äì62. https://doi.org/10.1603/ME13006	Unclear	Unclear
28	95	percent	quinquefasciatus	survival	Ciota, A. T., Matacchiero, A. C., Kilpatrick, A. M., & Kramer, L. D. (2014). The Effect of Temperature on Life History Traits of Culex Mosquitoes. Journal of Medical Entomology, 51(1), 55‚Äì62. https://doi.org/10.1603/ME13006	Unclear	Unclear
32	5	days	restuans	lifespan	Ciota, A. T., Matacchiero, A. C., Kilpatrick, A. M., & Kramer, L. D. (2014). The Effect of Temperature on Life History Traits of Culex Mosquitoes. Journal of Medical Entomology, 51(1), 55‚Äì62. https://doi.org/10.1603/ME13006	Unclear	Unclear
32	9.803921569	days	pipiens	development	Ciota, A. T., Matacchiero, A. C., Kilpatrick, A. M., & Kramer, L. D. (2014). The Effect of Temperature on Life History Traits of Culex Mosquitoes. Journal of Medical Entomology, 51(1), 55‚Äì62. https://doi.org/10.1603/ME13007	Unclear	Unclear
32	77	percent	quinquefasciatus	survival	Ciota, A. T., Matacchiero, A. C., Kilpatrick, A. M., & Kramer, L. D. (2014). The Effect of Temperature on Life History Traits of Culex Mosquitoes. Journal of Medical Entomology, 51(1), 55‚Äì62. https://doi.org/10.1603/ME13007	Unclear	Unclear
16	19.60784314	days	pipiens	development	Ciota, A. T., Matacchiero, A. C., Kilpatrick, A. M., & Kramer, L. D. (2014). The Effect of Temperature on Life History Traits of Culex Mosquitoes. Journal of Medical Entomology, 51(1), 55‚Äì62. https://doi.org/10.1603/ME13008	Unclear	Unclear
20	16.12903226	days	pipiens	development	Ciota, A. T., Matacchiero, A. C., Kilpatrick, A. M., & Kramer, L. D. (2014). The Effect of Temperature on Life History Traits of Culex Mosquitoes. Journal of Medical Entomology, 51(1), 55‚Äì62. https://doi.org/10.1603/ME13009	Unclear	Unclear
24	11.9047619	days	pipiens	development	Ciota, A. T., Matacchiero, A. C., Kilpatrick, A. M., & Kramer, L. D. (2014). The Effect of Temperature on Life History Traits of Culex Mosquitoes. Journal of Medical Entomology, 51(1), 55‚Äì62. https://doi.org/10.1603/ME13010	Unclear	Unclear
28	9.523809524	days	pipiens	development	Ciota, A. T., Matacchiero, A. C., Kilpatrick, A. M., & Kramer, L. D. (2014). The Effect of Temperature on Life History Traits of Culex Mosquitoes. Journal of Medical Entomology, 51(1), 55‚Äì62. https://doi.org/10.1603/ME13011	Unclear	Unclear
32	8.928571429	days	pipiens	development	Ciota, A. T., Matacchiero, A. C., Kilpatrick, A. M., & Kramer, L. D. (2014). The Effect of Temperature on Life History Traits of Culex Mosquitoes. Journal of Medical Entomology, 51(1), 55‚Äì62. https://doi.org/10.1603/ME13012	Unclear	Unclear
27	144	eggs/egg raft	tarsalis	oviposition	Downe, A. E., & Archer, J. A. (1975). The effects of different blood-meal sources on digestion and egg production in Culex tarsalis Coq. (Diptera: Culicidae). Journal of Medical Entomology, 12(4), 431‚Äì437. https://doi.org/10.1093/jmedent/12.4.431	Lab	Unclear
27	189.9	eggs/egg raft	tarsalis	oviposition	Downe, A. E., & Archer, J. A. (1975). The effects of different blood-meal sources on digestion and egg production in Culex tarsalis Coq. (Diptera: Culicidae). Journal of Medical Entomology, 12(4), 431‚Äì437. https://doi.org/10.1093/jmedent/12.4.432	Lab	Unclear
27	91.2	percent	tarsalis	egg viability	Downe, A. E., & Archer, J. A. (1975). The effects of different blood-meal sources on digestion and egg production in Culex tarsalis Coq. (Diptera: Culicidae). Journal of Medical Entomology, 12(4), 431‚Äì437. https://doi.org/10.1093/jmedent/12.4.433	Lab	Unclear
27	88.7	percent	tarsalis	egg viability	Downe, A. E., & Archer, J. A. (1975). The effects of different blood-meal sources on digestion and egg production in Culex tarsalis Coq. (Diptera: Culicidae). Journal of Medical Entomology, 12(4), 431‚Äì437. https://doi.org/10.1093/jmedent/12.4.433	Lab	Unclear
27	83.4	percent	tarsalis	egg viability	Downe, A. E., & Archer, J. A. (1975). The effects of different blood-meal sources on digestion and egg production in Culex tarsalis Coq. (Diptera: Culicidae). Journal of Medical Entomology, 12(4), 431‚Äì437. https://doi.org/10.1093/jmedent/12.4.433	Lab	Unclear
27	90.7	percent	tarsalis	egg viability	Downe, A. E., & Archer, J. A. (1975). The effects of different blood-meal sources on digestion and egg production in Culex tarsalis Coq. (Diptera: Culicidae). Journal of Medical Entomology, 12(4), 431‚Äì437. https://doi.org/10.1093/jmedent/12.4.433	Lab	Unclear
27	82.9	percent	tarsalis	egg viability	Downe, A. E., & Archer, J. A. (1975). The effects of different blood-meal sources on digestion and egg production in Culex tarsalis Coq. (Diptera: Culicidae). Journal of Medical Entomology, 12(4), 431‚Äì437. https://doi.org/10.1093/jmedent/12.4.433	Lab	Unclear
27	82.8	percent	tarsalis	egg viability	Downe, A. E., & Archer, J. A. (1975). The effects of different blood-meal sources on digestion and egg production in Culex tarsalis Coq. (Diptera: Culicidae). Journal of Medical Entomology, 12(4), 431‚Äì437. https://doi.org/10.1093/jmedent/12.4.433	Lab	Unclear
27	247.9	eggs/egg raft	tarsalis	oviposition	Downe, A. E., & Archer, J. A. (1975). The effects of different blood-meal sources on digestion and egg production in Culex tarsalis Coq. (Diptera: Culicidae). Journal of Medical Entomology, 12(4), 431‚Äì437. https://doi.org/10.1093/jmedent/12.4.433	Lab	Unclear
27	205.2	eggs/egg raft	tarsalis	oviposition	Downe, A. E., & Archer, J. A. (1975). The effects of different blood-meal sources on digestion and egg production in Culex tarsalis Coq. (Diptera: Culicidae). Journal of Medical Entomology, 12(4), 431‚Äì437. https://doi.org/10.1093/jmedent/12.4.434	Lab	Unclear
27	314.8	eggs/egg raft	tarsalis	oviposition	Downe, A. E., & Archer, J. A. (1975). The effects of different blood-meal sources on digestion and egg production in Culex tarsalis Coq. (Diptera: Culicidae). Journal of Medical Entomology, 12(4), 431‚Äì437. https://doi.org/10.1093/jmedent/12.4.435	Lab	Unclear
27	221.1	eggs/egg raft	tarsalis	oviposition	Downe, A. E., & Archer, J. A. (1975). The effects of different blood-meal sources on digestion and egg production in Culex tarsalis Coq. (Diptera: Culicidae). Journal of Medical Entomology, 12(4), 431‚Äì437. https://doi.org/10.1093/jmedent/12.4.436	Lab	Unclear
26	10.63829787	days	quinquefasciatus	development	Eastwood, G., Cunningham, A. A., Kramer, L. D., & Goodman, S. J. (2019). The vector ecology of introduced Culex quinquefasciatus populations, and implications for future risk of West Nile virus emergence in the Gal√°pagos archipelago. Medical and Veterinary Entomology, 33(1), 44‚Äì55. https://doi.org/10.1111/mve.12329	Field	Unclear
26	24.03	days	quinquefasciatus	lifespan	Eastwood, G., Cunningham, A. A., Kramer, L. D., & Goodman, S. J. (2019). The vector ecology of introduced Culex quinquefasciatus populations, and implications for future risk of West Nile virus emergence in the Gal√°pagos archipelago. Medical and Veterinary Entomology, 33(1), 44‚Äì55. https://doi.org/10.1111/mve.12329	Field	Unclear
25	8.333333333	days	pipiens	development	El-Sayed, S. H., & El-Bassiony, G. M. (2015). Larvicidal, Biological and Genotoxic Effects, and Temperature-Toxicity Relationship of Some Leaf Extracts of Nerium oleander (Apocynaceae) on Culex pipiens (Diptera: Culicidae). Journal of Arthropod-Borne Diseases, 10(1), 1‚Äì11.	Lab	Air
25	4.366812227	days	pipiens	development	El-Sayed, S. H., & El-Bassiony, G. M. (2015). Larvicidal, Biological and Genotoxic Effects, and Temperature-Toxicity Relationship of Some Leaf Extracts of Nerium oleander (Apocynaceae) on Culex pipiens (Diptera: Culicidae). Journal of Arthropod-Borne Diseases, 10(1), 1‚Äì11.	Lab	Air
25	12.65822785	days	pipiens	development	El-Sayed, S. H., & El-Bassiony, G. M. (2015). Larvicidal, Biological and Genotoxic Effects, and Temperature-Toxicity Relationship of Some Leaf Extracts of Nerium oleander (Apocynaceae) on Culex pipiens (Diptera: Culicidae). Journal of Arthropod-Borne Diseases, 10(1), 1‚Äì11.	Lab	Air
25	12.33	days	pipiens	lifespan	El-Sayed, S. H., & El-Bassiony, G. M. (2015). Larvicidal, Biological and Genotoxic Effects, and Temperature-Toxicity Relationship of Some Leaf Extracts of Nerium oleander (Apocynaceae) on Culex pipiens (Diptera: Culicidae). Journal of Arthropod-Borne Diseases, 10(1), 1‚Äì11.	Lab	Air
25	19	days	pipiens	lifespan	El-Sayed, S. H., & El-Bassiony, G. M. (2015). Larvicidal, Biological and Genotoxic Effects, and Temperature-Toxicity Relationship of Some Leaf Extracts of Nerium oleander (Apocynaceae) on Culex pipiens (Diptera: Culicidae). Journal of Arthropod-Borne Diseases, 10(1), 1‚Äì11.	Lab	Air
25	216	eggs/female	pipiens	oviposition	El-Sayed, S. H., & El-Bassiony, G. M. (2015). Larvicidal, Biological and Genotoxic Effects, and Temperature-Toxicity Relationship of Some Leaf Extracts of Nerium oleander (Apocynaceae) on Culex pipiens (Diptera: Culicidae). Journal of Arthropod-Borne Diseases, 10(1), 1‚Äì11.	Lab	Air
25	96.6	percent	pipiens	survival	El-Sayed, S. H., & El-Bassiony, G. M. (2015). Larvicidal, Biological and Genotoxic Effects, and Temperature-Toxicity Relationship of Some Leaf Extracts of Nerium oleander (Apocynaceae) on Culex pipiens (Diptera: Culicidae). Journal of Arthropod-Borne Diseases, 10(1), 1‚Äì11.	Lab	Air
15	4	egg rafts	pipiens	oviposition	Gillespie, B. I., & Belton, P. (1980). Oviposition of Culex pipiens in water at different temperatures. Journal of the Entomological Society of British Columbia, 77, 34‚Äì36.	Lab	Water
20	44	egg rafts	pipiens	oviposition	Gillespie, B. I., & Belton, P. (1980). Oviposition of Culex pipiens in water at different temperatures. Journal of the Entomological Society of British Columbia, 77, 34‚Äì36.	Lab	Water
25	68	egg rafts	pipiens	oviposition	Gillespie, B. I., & Belton, P. (1980). Oviposition of Culex pipiens in water at different temperatures. Journal of the Entomological Society of British Columbia, 77, 34‚Äì36.	Lab	Water
30	37	egg rafts	pipiens	oviposition	Gillespie, B. I., & Belton, P. (1980). Oviposition of Culex pipiens in water at different temperatures. Journal of the Entomological Society of British Columbia, 77, 34‚Äì36.	Lab	Water
35	10	egg rafts	pipiens	oviposition	Gillespie, B. I., & Belton, P. (1980). Oviposition of Culex pipiens in water at different temperatures. Journal of the Entomological Society of British Columbia, 77, 34‚Äì36.	Lab	Water
28	86.5	percent	quinquefasciatus	egg viability	Gokhale, M. D., Paingankar, M. S., & Dhaigude, S. D. (2013). Comparison of Biological Attributes of Culex quinquefasciatus (Diptera: Culicidae) Populations from India. ISRN Entomology, 2013, 1‚Äì9. https://doi.org/10.1155/2013/451593	Field	Water
28	91.5	percent	quinquefasciatus	egg viability	Gokhale, M. D., Paingankar, M. S., & Dhaigude, S. D. (2013). Comparison of Biological Attributes of Culex quinquefasciatus (Diptera: Culicidae) Populations from India. ISRN Entomology, 2013, 1‚Äì9. https://doi.org/10.1155/2013/451594	Field	Water
28	28	percent	quinquefasciatus	survival	Gokhale, M. D., Paingankar, M. S., & Dhaigude, S. D. (2013). Comparison of Biological Attributes of Culex quinquefasciatus (Diptera: Culicidae) Populations from India. ISRN Entomology, 2013, 1‚Äì9. https://doi.org/10.1155/2013/451595	Field	Water
28	17.24137931	days	quinquefasciatus	development	Gokhale, M. D., Paingankar, M. S., & Dhaigude, S. D. (2013). Comparison of Biological Attributes of Culex quinquefasciatus (Diptera: Culicidae) Populations from India. ISRN Entomology, 2013, 1‚Äì9. https://doi.org/10.1155/2013/451596	Field	Water
28	18.18181818	days	quinquefasciatus	development	Gokhale, M. D., Paingankar, M. S., & Dhaigude, S. D. (2013). Comparison of Biological Attributes of Culex quinquefasciatus (Diptera: Culicidae) Populations from India. ISRN Entomology, 2013, 1‚Äì9. https://doi.org/10.1155/2013/451596	Field	Water
28	58.06	percent	quinquefasciatus	survival	Gokhale, M. D., Paingankar, M. S., & Dhaigude, S. D. (2013). Comparison of Biological Attributes of Culex quinquefasciatus (Diptera: Culicidae) Populations from India. ISRN Entomology, 2013, 1‚Äì9. https://doi.org/10.1155/2013/451596	Field	Water
28	169	eggs/egg raft	quinquefasciatus	oviposition	Gokhale, M. D., Paingankar, M. S., & Dhaigude, S. D. (2013). Comparison of Biological Attributes of Culex quinquefasciatus (Diptera: Culicidae) Populations from India. ISRN Entomology, 2013, 1‚Äì9. https://doi.org/10.1155/2013/451597	Field	Water
28	139.75	eggs/egg raft	quinquefasciatus	oviposition	Gokhale, M. D., Paingankar, M. S., & Dhaigude, S. D. (2013). Comparison of Biological Attributes of Culex quinquefasciatus (Diptera: Culicidae) Populations from India. ISRN Entomology, 2013, 1‚Äì9. https://doi.org/10.1155/2013/451598	Field	Water
16.6	23.80952381	days	quinquefasciatus	development	Grech, M. G., Sartor, P. D., Almir√≥n, W. R., & Ludue√±a-Almeida, F. F. (2015). Effect of temperature on life history traits during immature development of Aedes aegypti and Culex quinquefasciatus (Diptera: Culicidae) from C√≥rdoba city, Argentina. Acta Tropica, 146, 1‚Äì6. https://doi.org/10.1016/j.actatropica.2015.02.010	Unclear	Air
18.7	16.66666667	days	quinquefasciatus	development	Grech, M. G., Sartor, P. D., Almir√≥n, W. R., & Ludue√±a-Almeida, F. F. (2015). Effect of temperature on life history traits during immature development of Aedes aegypti and Culex quinquefasciatus (Diptera: Culicidae) from C√≥rdoba city, Argentina. Acta Tropica, 146, 1‚Äì6. https://doi.org/10.1016/j.actatropica.2015.02.011	Unclear	Air
25.2	9.259259259	days	quinquefasciatus	development	Grech, M. G., Sartor, P. D., Almir√≥n, W. R., & Ludue√±a-Almeida, F. F. (2015). Effect of temperature on life history traits during immature development of Aedes aegypti and Culex quinquefasciatus (Diptera: Culicidae) from C√≥rdoba city, Argentina. Acta Tropica, 146, 1‚Äì6. https://doi.org/10.1016/j.actatropica.2015.02.012	Unclear	Air
16.6	32	percent	quinquefasciatus	survival	Grech, M. G., Sartor, P. D., Almir√≥n, W. R., & Ludue√±a-Almeida, F. F. (2015). Effect of temperature on life history traits during immature development of Aedes aegypti and Culex quinquefasciatus (Diptera: Culicidae) from C√≥rdoba city, Argentina. Acta Tropica, 146, 1‚Äì6. https://doi.org/10.1016/j.actatropica.2015.02.010	Unclear	Air
18.7	80	percent	quinquefasciatus	survival	Grech, M. G., Sartor, P. D., Almir√≥n, W. R., & Ludue√±a-Almeida, F. F. (2015). Effect of temperature on life history traits during immature development of Aedes aegypti and Culex quinquefasciatus (Diptera: Culicidae) from C√≥rdoba city, Argentina. Acta Tropica, 146, 1‚Äì6. https://doi.org/10.1016/j.actatropica.2015.02.011	Unclear	Air
25.2	88	percent	quinquefasciatus	survival	Grech, M. G., Sartor, P. D., Almir√≥n, W. R., & Ludue√±a-Almeida, F. F. (2015). Effect of temperature on life history traits during immature development of Aedes aegypti and Culex quinquefasciatus (Diptera: Culicidae) from C√≥rdoba city, Argentina. Acta Tropica, 146, 1‚Äì6. https://doi.org/10.1016/j.actatropica.2015.02.012	Unclear	Air
28	183	eggs/female/lifespan	quinquefasciatus	oviposition	Griffith, J. S. R., & Turner, G. D. (1996). Culturing Culex quinquefasciatus mosquitoes with a blood substitute diet for the females. Medical and Veterinary Entomology, 10(3), 265‚Äì268. https://doi.org/10.1111/j.1365-2915.1996.tb00741.x	Lab	Unclear
15	103.5	days	quinquefasciatus	lifespan	Gunay, F., Alten, B., & Ozsoy, E. D. (2010). Estimating reaction norms for predictive population parameters, age specific mortality, and mean longevity in temperature-dependent cohorts of Culex quinquefasciatus Say (Diptera: Culicidae). Journal of Vector Ecology, 35(2), 354‚Äì362. https://doi.org/10.1111/j.1948-7134.2010.00094.x	Lab	Air
20	72.36	days	quinquefasciatus	lifespan	Gunay, F., Alten, B., & Ozsoy, E. D. (2010). Estimating reaction norms for predictive population parameters, age specific mortality, and mean longevity in temperature-dependent cohorts of Culex quinquefasciatus Say (Diptera: Culicidae). Journal of Vector Ecology, 35(2), 354‚Äì362. https://doi.org/10.1111/j.1948-7134.2010.00094.x	Lab	Air
23	46.01	days	quinquefasciatus	lifespan	Gunay, F., Alten, B., & Ozsoy, E. D. (2010). Estimating reaction norms for predictive population parameters, age specific mortality, and mean longevity in temperature-dependent cohorts of Culex quinquefasciatus Say (Diptera: Culicidae). Journal of Vector Ecology, 35(2), 354‚Äì362. https://doi.org/10.1111/j.1948-7134.2010.00094.x	Lab	Air
27	28.59	days	quinquefasciatus	lifespan	Gunay, F., Alten, B., & Ozsoy, E. D. (2010). Estimating reaction norms for predictive population parameters, age specific mortality, and mean longevity in temperature-dependent cohorts of Culex quinquefasciatus Say (Diptera: Culicidae). Journal of Vector Ecology, 35(2), 354‚Äì362. https://doi.org/10.1111/j.1948-7134.2010.00094.x	Lab	Air
30	32.04	days	quinquefasciatus	lifespan	Gunay, F., Alten, B., & Ozsoy, E. D. (2010). Estimating reaction norms for predictive population parameters, age specific mortality, and mean longevity in temperature-dependent cohorts of Culex quinquefasciatus Say (Diptera: Culicidae). Journal of Vector Ecology, 35(2), 354‚Äì362. https://doi.org/10.1111/j.1948-7134.2010.00094.x	Lab	Air
15	47.9	days	quinquefasciatus	lifespan	Gunay, F., Alten, B., & Ozsoy, E. D. (2010). Estimating reaction norms for predictive population parameters, age specific mortality, and mean longevity in temperature-dependent cohorts of Culex quinquefasciatus Say (Diptera: Culicidae). Journal of Vector Ecology, 35(2), 354‚Äì362. https://doi.org/10.1111/j.1948-7134.2010.00094.x	Lab	Air
20	24.9	days	quinquefasciatus	lifespan	Gunay, F., Alten, B., & Ozsoy, E. D. (2010). Estimating reaction norms for predictive population parameters, age specific mortality, and mean longevity in temperature-dependent cohorts of Culex quinquefasciatus Say (Diptera: Culicidae). Journal of Vector Ecology, 35(2), 354‚Äì362. https://doi.org/10.1111/j.1948-7134.2010.00094.x	Lab	Air
23	26.7	days	quinquefasciatus	lifespan	Gunay, F., Alten, B., & Ozsoy, E. D. (2010). Estimating reaction norms for predictive population parameters, age specific mortality, and mean longevity in temperature-dependent cohorts of Culex quinquefasciatus Say (Diptera: Culicidae). Journal of Vector Ecology, 35(2), 354‚Äì362. https://doi.org/10.1111/j.1948-7134.2010.00094.x	Lab	Air
27	13.8	days	quinquefasciatus	lifespan	Gunay, F., Alten, B., & Ozsoy, E. D. (2010). Estimating reaction norms for predictive population parameters, age specific mortality, and mean longevity in temperature-dependent cohorts of Culex quinquefasciatus Say (Diptera: Culicidae). Journal of Vector Ecology, 35(2), 354‚Äì362. https://doi.org/10.1111/j.1948-7134.2010.00094.x	Lab	Air
30	19.8	days	quinquefasciatus	lifespan	Gunay, F., Alten, B., & Ozsoy, E. D. (2010). Estimating reaction norms for predictive population parameters, age specific mortality, and mean longevity in temperature-dependent cohorts of Culex quinquefasciatus Say (Diptera: Culicidae). Journal of Vector Ecology, 35(2), 354‚Äì362. https://doi.org/10.1111/j.1948-7134.2010.00094.x	Lab	Air
15	17.6	percent	quinquefasciatus	survival	Gunay, F., Alten, B., & Ozsoy, E. D. (2010). Estimating reaction norms for predictive population parameters, age specific mortality, and mean longevity in temperature-dependent cohorts of Culex quinquefasciatus Say (Diptera: Culicidae). Journal of Vector Ecology, 35(2), 354‚Äì362. https://doi.org/10.1111/j.1948-7134.2010.00094.x	Lab	Air
20	40.38	percent	quinquefasciatus	survival	Gunay, F., Alten, B., & Ozsoy, E. D. (2010). Estimating reaction norms for predictive population parameters, age specific mortality, and mean longevity in temperature-dependent cohorts of Culex quinquefasciatus Say (Diptera: Culicidae). Journal of Vector Ecology, 35(2), 354‚Äì362. https://doi.org/10.1111/j.1948-7134.2010.00094.x	Lab	Air
23	47.64	percent	quinquefasciatus	survival	Gunay, F., Alten, B., & Ozsoy, E. D. (2010). Estimating reaction norms for predictive population parameters, age specific mortality, and mean longevity in temperature-dependent cohorts of Culex quinquefasciatus Say (Diptera: Culicidae). Journal of Vector Ecology, 35(2), 354‚Äì362. https://doi.org/10.1111/j.1948-7134.2010.00094.x	Lab	Air
27	30.61	percent	quinquefasciatus	survival	Gunay, F., Alten, B., & Ozsoy, E. D. (2010). Estimating reaction norms for predictive population parameters, age specific mortality, and mean longevity in temperature-dependent cohorts of Culex quinquefasciatus Say (Diptera: Culicidae). Journal of Vector Ecology, 35(2), 354‚Äì362. https://doi.org/10.1111/j.1948-7134.2010.00094.x	Lab	Air
30	16.07	percent	quinquefasciatus	survival	Gunay, F., Alten, B., & Ozsoy, E. D. (2010). Estimating reaction norms for predictive population parameters, age specific mortality, and mean longevity in temperature-dependent cohorts of Culex quinquefasciatus Say (Diptera: Culicidae). Journal of Vector Ecology, 35(2), 354‚Äì362. https://doi.org/10.1111/j.1948-7134.2010.00094.x	Lab	Air
15	14.01	percent	quinquefasciatus	survival	Gunay, F., Alten, B., & Ozsoy, E. D. (2010). Estimating reaction norms for predictive population parameters, age specific mortality, and mean longevity in temperature-dependent cohorts of Culex quinquefasciatus Say (Diptera: Culicidae). Journal of Vector Ecology, 35(2), 354‚Äì362. https://doi.org/10.1111/j.1948-7134.2010.00094.x	Lab	Air
20	35.42	percent	quinquefasciatus	survival	Gunay, F., Alten, B., & Ozsoy, E. D. (2010). Estimating reaction norms for predictive population parameters, age specific mortality, and mean longevity in temperature-dependent cohorts of Culex quinquefasciatus Say (Diptera: Culicidae). Journal of Vector Ecology, 35(2), 354‚Äì362. https://doi.org/10.1111/j.1948-7134.2010.00094.x	Lab	Air
23	40.7	percent	quinquefasciatus	survival	Gunay, F., Alten, B., & Ozsoy, E. D. (2010). Estimating reaction norms for predictive population parameters, age specific mortality, and mean longevity in temperature-dependent cohorts of Culex quinquefasciatus Say (Diptera: Culicidae). Journal of Vector Ecology, 35(2), 354‚Äì362. https://doi.org/10.1111/j.1948-7134.2010.00094.x	Lab	Air
27	39.99	percent	quinquefasciatus	survival	Gunay, F., Alten, B., & Ozsoy, E. D. (2010). Estimating reaction norms for predictive population parameters, age specific mortality, and mean longevity in temperature-dependent cohorts of Culex quinquefasciatus Say (Diptera: Culicidae). Journal of Vector Ecology, 35(2), 354‚Äì362. https://doi.org/10.1111/j.1948-7134.2010.00094.x	Lab	Air
30	10.75	percent	quinquefasciatus	survival	Gunay, F., Alten, B., & Ozsoy, E. D. (2010). Estimating reaction norms for predictive population parameters, age specific mortality, and mean longevity in temperature-dependent cohorts of Culex quinquefasciatus Say (Diptera: Culicidae). Journal of Vector Ecology, 35(2), 354‚Äì362. https://doi.org/10.1111/j.1948-7134.2010.00094.x	Lab	Air
25	9.523809524	days	quinquefasciatus	development	Islam, M. S., & Rahman, S. (2017). Life-History Traits of Two Medically Important Insects Culex quinquefasciatus Say and Musca domestica L. Influenced by Temperature and Humidity (SSRN Scholarly Paper No. 3843767). Social Science Research Network. https://papers.ssrn.com/abstract=3843767	Field	Air
28	8.849557522	days	quinquefasciatus	development	Islam, M. S., & Rahman, S. (2017). Life-History Traits of Two Medically Important Insects Culex quinquefasciatus Say and Musca domestica L. Influenced by Temperature and Humidity (SSRN Scholarly Paper No. 3843767). Social Science Research Network. https://papers.ssrn.com/abstract=3843768	Field	Air
30	8.333333333	days	quinquefasciatus	development	Islam, M. S., & Rahman, S. (2017). Life-History Traits of Two Medically Important Insects Culex quinquefasciatus Say and Musca domestica L. Influenced by Temperature and Humidity (SSRN Scholarly Paper No. 3843767). Social Science Research Network. https://papers.ssrn.com/abstract=3843769	Field	Air
32	8	days	quinquefasciatus	development	Islam, M. S., & Rahman, S. (2017). Life-History Traits of Two Medically Important Insects Culex quinquefasciatus Say and Musca domestica L. Influenced by Temperature and Humidity (SSRN Scholarly Paper No. 3843767). Social Science Research Network. https://papers.ssrn.com/abstract=3843770	Field	Air
16	84	eggs/egg raft	quinquefasciatus	oviposition	Jordan, H. B. (1961). The effects of the quality of blood and temperature on the production and viability of eggs in Culex quinquefasciatus. Mosquito News.	Lab	Air
16	98	eggs/egg raft	quinquefasciatus	oviposition	Jordan, H. B. (1961). The effects of the quality of blood and temperature on the production and viability of eggs in Culex quinquefasciatus. Mosquito News.	Lab	Air
16	74	eggs/egg raft	quinquefasciatus	oviposition	Jordan, H. B. (1961). The effects of the quality of blood and temperature on the production and viability of eggs in Culex quinquefasciatus. Mosquito News.	Lab	Air
28	90	eggs/egg raft	quinquefasciatus	oviposition	Jordan, H. B. (1961). The effects of the quality of blood and temperature on the production and viability of eggs in Culex quinquefasciatus. Mosquito News.	Lab	Air
28	103	eggs/egg raft	quinquefasciatus	oviposition	Jordan, H. B. (1961). The effects of the quality of blood and temperature on the production and viability of eggs in Culex quinquefasciatus. Mosquito News.	Lab	Air
28	79	eggs/egg raft	quinquefasciatus	oviposition	Jordan, H. B. (1961). The effects of the quality of blood and temperature on the production and viability of eggs in Culex quinquefasciatus. Mosquito News.	Lab	Air
24.6	38.46153846	days	pipiens	development	Kassim, N. F. A., Webb, C. E., & Russell, R. C. (2012). Culex molestus Forskal (Diptera: Culicidae) in Australia: colonisation, stenogamy, autogeny, oviposition and larval development. Australian Journal of Entomology, 51(1), 67‚Äì77. https://doi.org/10.1111/j.1440-6055.2011.00834.x	Unclear	Air
21	43.47826087	days	pipiens	development	Kassim, N. F. A., Webb, C. E., & Russell, R. C. (2012). Culex molestus Forskal (Diptera: Culicidae) in Australia: colonisation, stenogamy, autogeny, oviposition and larval development. Australian Journal of Entomology, 51(1), 67‚Äì77. https://doi.org/10.1111/j.1440-6055.2011.00834.x	Unclear	Air
12.1	76.92307692	days	pipiens	development	Kassim, N. F. A., Webb, C. E., & Russell, R. C. (2012). Culex molestus Forskal (Diptera: Culicidae) in Australia: colonisation, stenogamy, autogeny, oviposition and larval development. Australian Journal of Entomology, 51(1), 67‚Äì77. https://doi.org/10.1111/j.1440-6055.2011.00834.x	Unclear	Air
12.1	64.5	eggs/egg raft	pipiens	oviposition	Kassim, N. F. A., Webb, C. E., & Russell, R. C. (2012). Culex molestus Forskal (Diptera: Culicidae) in Australia: colonisation, stenogamy, autogeny, oviposition and larval development. Australian Journal of Entomology, 51(1), 67‚Äì77. https://doi.org/10.1111/j.1440-6055.2011.00834.x	Unclear	Air
24.6	71.84	eggs/egg raft	pipiens	oviposition	Kassim, N. F. A., Webb, C. E., & Russell, R. C. (2012). Culex molestus Forskal (Diptera: Culicidae) in Australia: colonisation, stenogamy, autogeny, oviposition and larval development. Australian Journal of Entomology, 51(1), 67‚Äì77. https://doi.org/10.1111/j.1440-6055.2011.00834.x	Unclear	Air
21	74.57	eggs/egg raft	pipiens	oviposition	Kassim, N. F. A., Webb, C. E., & Russell, R. C. (2012). Culex molestus Forskal (Diptera: Culicidae) in Australia: colonisation, stenogamy, autogeny, oviposition and larval development. Australian Journal of Entomology, 51(1), 67‚Äì77. https://doi.org/10.1111/j.1440-6055.2011.00834.x	Unclear	Air
12.1	0.52	egg rafts/female	pipiens	oviposition	Kassim, N. F. A., Webb, C. E., & Russell, R. C. (2012). Culex molestus Forskal (Diptera: Culicidae) in Australia: colonisation, stenogamy, autogeny, oviposition and larval development. Australian Journal of Entomology, 51(1), 67‚Äì77. https://doi.org/10.1111/j.1440-6055.2011.00834.x	Unclear	Air
24.6	0.93	egg rafts/female	pipiens	oviposition	Kassim, N. F. A., Webb, C. E., & Russell, R. C. (2012). Culex molestus Forskal (Diptera: Culicidae) in Australia: colonisation, stenogamy, autogeny, oviposition and larval development. Australian Journal of Entomology, 51(1), 67‚Äì77. https://doi.org/10.1111/j.1440-6055.2011.00834.x	Unclear	Air
21	0.88	egg rafts/female	pipiens	oviposition	Kassim, N. F. A., Webb, C. E., & Russell, R. C. (2012). Culex molestus Forskal (Diptera: Culicidae) in Australia: colonisation, stenogamy, autogeny, oviposition and larval development. Australian Journal of Entomology, 51(1), 67‚Äì77. https://doi.org/10.1111/j.1440-6055.2011.00834.x	Unclear	Air
28	8	days	quinquefasciatus	development	Khan, H. R., & Hossain, M. M. (2013). High temperature treatment on the eggs of the mosquito, Culex quinquefasciatus Say and its effects on the subsequent stages developed therefrom. Journal of the Asiatic Society of Bangladesh, Science, 39(2), 247‚Äì257. https://doi.org/10.3329/jasbs.v39i2.17866	Field	Water
40	6.578947368	days	quinquefasciatus	development	Khan, H. R., & Hossain, M. M. (2013). High temperature treatment on the eggs of the mosquito, Culex quinquefasciatus Say and its effects on the subsequent stages developed therefrom. Journal of the Asiatic Society of Bangladesh, Science, 39(2), 247‚Äì257. https://doi.org/10.3329/jasbs.v39i2.17867	Field	Water
28	96.33	percent	quinquefasciatus	egg viability	Khan, H. R., & Hossain, M. M. (2013). High temperature treatment on the eggs of the mosquito, Culex quinquefasciatus Say and its effects on the subsequent stages developed therefrom. Journal of the Asiatic Society of Bangladesh, Science, 39(2), 247‚Äì257. https://doi.org/10.3329/jasbs.v39i2.17866	Field	Water
40	74.14	percent	quinquefasciatus	egg viability	Khan, H. R., & Hossain, M. M. (2013). High temperature treatment on the eggs of the mosquito, Culex quinquefasciatus Say and its effects on the subsequent stages developed therefrom. Journal of the Asiatic Society of Bangladesh, Science, 39(2), 247‚Äì257. https://doi.org/10.3329/jasbs.v39i2.17867	Field	Water
28	245	eggs/egg raft	quinquefasciatus	oviposition	Khan, H. R., & Hossain, M. M. (2013). High temperature treatment on the eggs of the mosquito, Culex quinquefasciatus Say and its effects on the subsequent stages developed therefrom. Journal of the Asiatic Society of Bangladesh, Science, 39(2), 247‚Äì257. https://doi.org/10.3329/jasbs.v39i2.17864	Field	Water
40	233.33	eggs/egg raft	quinquefasciatus	oviposition	Khan, H. R., & Hossain, M. M. (2013). High temperature treatment on the eggs of the mosquito, Culex quinquefasciatus Say and its effects on the subsequent stages developed therefrom. Journal of the Asiatic Society of Bangladesh, Science, 39(2), 247‚Äì257. https://doi.org/10.3329/jasbs.v39i2.17865	Field	Water
28	89.12	percent	quinquefasciatus	survival	Khan, H. R., & Hossain, M. M. (2013). High temperature treatment on the eggs of the mosquito, Culex quinquefasciatus Say and its effects on the subsequent stages developed therefrom. Journal of the Asiatic Society of Bangladesh, Science, 39(2), 247‚Äì257. https://doi.org/10.3329/jasbs.v39i2.17864	Field	Water
40	67.24	percent	quinquefasciatus	survival	Khan, H. R., & Hossain, M. M. (2013). High temperature treatment on the eggs of the mosquito, Culex quinquefasciatus Say and its effects on the subsequent stages developed therefrom. Journal of the Asiatic Society of Bangladesh, Science, 39(2), 247‚Äì257. https://doi.org/10.3329/jasbs.v39i2.17865	Field	Water
20	16.39344262	days	pipiens	development	Kiarie-Makara, M., Ngumbi, P., & Lee, D.-K. (2015). Effects of Temperature on the Growth and Development of Culex pipiens Complex Mosquitoes (Diptera: Culicidae). IOSR Journal of Pharmacy and Biological Sciences, 10, 1‚Äì10. https://doi.org/10.9790/3008-10620111	Lab	Air
24	9.523809524	days	pipiens	development	Kiarie-Makara, M., Ngumbi, P., & Lee, D.-K. (2015). Effects of Temperature on the Growth and Development of Culex pipiens Complex Mosquitoes (Diptera: Culicidae). IOSR Journal of Pharmacy and Biological Sciences, 10, 1‚Äì10. https://doi.org/10.9790/3008-10620112	Lab	Air
28	7.874015748	days	pipiens	development	Kiarie-Makara, M., Ngumbi, P., & Lee, D.-K. (2015). Effects of Temperature on the Growth and Development of Culex pipiens Complex Mosquitoes (Diptera: Culicidae). IOSR Journal of Pharmacy and Biological Sciences, 10, 1‚Äì10. https://doi.org/10.9790/3008-10620113	Lab	Air
20	17.85714286	days	pipiens	development	Kiarie-Makara, M., Ngumbi, P., & Lee, D.-K. (2015). Effects of Temperature on the Growth and Development of Culex pipiens Complex Mosquitoes (Diptera: Culicidae). IOSR Journal of Pharmacy and Biological Sciences, 10, 1‚Äì10. https://doi.org/10.9790/3008-10620114	Lab	Air
24	13.51351351	days	pipiens	development	Kiarie-Makara, M., Ngumbi, P., & Lee, D.-K. (2015). Effects of Temperature on the Growth and Development of Culex pipiens Complex Mosquitoes (Diptera: Culicidae). IOSR Journal of Pharmacy and Biological Sciences, 10, 1‚Äì10. https://doi.org/10.9790/3008-10620115	Lab	Air
28	9.433962264	days	pipiens	development	Kiarie-Makara, M., Ngumbi, P., & Lee, D.-K. (2015). Effects of Temperature on the Growth and Development of Culex pipiens Complex Mosquitoes (Diptera: Culicidae). IOSR Journal of Pharmacy and Biological Sciences, 10, 1‚Äì10. https://doi.org/10.9790/3008-10620116	Lab	Air
20	5.524861878	days	pipiens	development	Kiarie-Makara, M., Ngumbi, P., & Lee, D.-K. (2015). Effects of Temperature on the Growth and Development of Culex pipiens Complex Mosquitoes (Diptera: Culicidae). IOSR Journal of Pharmacy and Biological Sciences, 10, 1‚Äì10. https://doi.org/10.9790/3008-10620117	Lab	Air
24	6.535947712	days	pipiens	development	Kiarie-Makara, M., Ngumbi, P., & Lee, D.-K. (2015). Effects of Temperature on the Growth and Development of Culex pipiens Complex Mosquitoes (Diptera: Culicidae). IOSR Journal of Pharmacy and Biological Sciences, 10, 1‚Äì10. https://doi.org/10.9790/3008-10620118	Lab	Air
28	2.732240437	days	pipiens	development	Kiarie-Makara, M., Ngumbi, P., & Lee, D.-K. (2015). Effects of Temperature on the Growth and Development of Culex pipiens Complex Mosquitoes (Diptera: Culicidae). IOSR Journal of Pharmacy and Biological Sciences, 10, 1‚Äì10. https://doi.org/10.9790/3008-10620119	Lab	Air
20	6.41025641	days	pipiens	development	Kiarie-Makara, M., Ngumbi, P., & Lee, D.-K. (2015). Effects of Temperature on the Growth and Development of Culex pipiens Complex Mosquitoes (Diptera: Culicidae). IOSR Journal of Pharmacy and Biological Sciences, 10, 1‚Äì10. https://doi.org/10.9790/3008-10620120	Lab	Air
24	4.347826087	days	pipiens	development	Kiarie-Makara, M., Ngumbi, P., & Lee, D.-K. (2015). Effects of Temperature on the Growth and Development of Culex pipiens Complex Mosquitoes (Diptera: Culicidae). IOSR Journal of Pharmacy and Biological Sciences, 10, 1‚Äì10. https://doi.org/10.9790/3008-10620121	Lab	Air
28	2.277904328	days	pipiens	development	Kiarie-Makara, M., Ngumbi, P., & Lee, D.-K. (2015). Effects of Temperature on the Growth and Development of Culex pipiens Complex Mosquitoes (Diptera: Culicidae). IOSR Journal of Pharmacy and Biological Sciences, 10, 1‚Äì10. https://doi.org/10.9790/3008-10620122	Lab	Air
20	21.73913043	days	pipiens	development	Kiarie-Makara, M., Ngumbi, P., & Lee, D.-K. (2015). Effects of Temperature on the Growth and Development of Culex pipiens Complex Mosquitoes (Diptera: Culicidae). IOSR Journal of Pharmacy and Biological Sciences, 10, 1‚Äì10. https://doi.org/10.9790/3008-10620123	Lab	Air
24	16.12903226	days	pipiens	development	Kiarie-Makara, M., Ngumbi, P., & Lee, D.-K. (2015). Effects of Temperature on the Growth and Development of Culex pipiens Complex Mosquitoes (Diptera: Culicidae). IOSR Journal of Pharmacy and Biological Sciences, 10, 1‚Äì10. https://doi.org/10.9790/3008-10620124	Lab	Air
28	11.62790698	days	pipiens	development	Kiarie-Makara, M., Ngumbi, P., & Lee, D.-K. (2015). Effects of Temperature on the Growth and Development of Culex pipiens Complex Mosquitoes (Diptera: Culicidae). IOSR Journal of Pharmacy and Biological Sciences, 10, 1‚Äì10. https://doi.org/10.9790/3008-10620125	Lab	Air
20	24.3902439	days	pipiens	development	Kiarie-Makara, M., Ngumbi, P., & Lee, D.-K. (2015). Effects of Temperature on the Growth and Development of Culex pipiens Complex Mosquitoes (Diptera: Culicidae). IOSR Journal of Pharmacy and Biological Sciences, 10, 1‚Äì10. https://doi.org/10.9790/3008-10620126	Lab	Air
24	17.85714286	days	pipiens	development	Kiarie-Makara, M., Ngumbi, P., & Lee, D.-K. (2015). Effects of Temperature on the Growth and Development of Culex pipiens Complex Mosquitoes (Diptera: Culicidae). IOSR Journal of Pharmacy and Biological Sciences, 10, 1‚Äì10. https://doi.org/10.9790/3008-10620127	Lab	Air
28	11.62790698	days	pipiens	development	Kiarie-Makara, M., Ngumbi, P., & Lee, D.-K. (2015). Effects of Temperature on the Growth and Development of Culex pipiens Complex Mosquitoes (Diptera: Culicidae). IOSR Journal of Pharmacy and Biological Sciences, 10, 1‚Äì10. https://doi.org/10.9790/3008-10620128	Lab	Air
20	18.9	days	pipiens	lifespan	Kiarie-Makara, M., Ngumbi, P., & Lee, D.-K. (2015). Effects of Temperature on the Growth and Development of Culex pipiens Complex Mosquitoes (Diptera: Culicidae). IOSR Journal of Pharmacy and Biological Sciences, 10, 1‚Äì10. https://doi.org/10.9790/3008-10620110	Lab	Air
24	13.5	days	pipiens	lifespan	Kiarie-Makara, M., Ngumbi, P., & Lee, D.-K. (2015). Effects of Temperature on the Growth and Development of Culex pipiens Complex Mosquitoes (Diptera: Culicidae). IOSR Journal of Pharmacy and Biological Sciences, 10, 1‚Äì10. https://doi.org/10.9790/3008-10620111	Lab	Air
28	7.7	days	pipiens	lifespan	Kiarie-Makara, M., Ngumbi, P., & Lee, D.-K. (2015). Effects of Temperature on the Growth and Development of Culex pipiens Complex Mosquitoes (Diptera: Culicidae). IOSR Journal of Pharmacy and Biological Sciences, 10, 1‚Äì10. https://doi.org/10.9790/3008-10620112	Lab	Air
20	29.2	days	pipiens	lifespan	Kiarie-Makara, M., Ngumbi, P., & Lee, D.-K. (2015). Effects of Temperature on the Growth and Development of Culex pipiens Complex Mosquitoes (Diptera: Culicidae). IOSR Journal of Pharmacy and Biological Sciences, 10, 1‚Äì10. https://doi.org/10.9790/3008-10620113	Lab	Air
24	9.7	days	pipiens	lifespan	Kiarie-Makara, M., Ngumbi, P., & Lee, D.-K. (2015). Effects of Temperature on the Growth and Development of Culex pipiens Complex Mosquitoes (Diptera: Culicidae). IOSR Journal of Pharmacy and Biological Sciences, 10, 1‚Äì10. https://doi.org/10.9790/3008-10620114	Lab	Air
28	8.6	days	pipiens	lifespan	Kiarie-Makara, M., Ngumbi, P., & Lee, D.-K. (2015). Effects of Temperature on the Growth and Development of Culex pipiens Complex Mosquitoes (Diptera: Culicidae). IOSR Journal of Pharmacy and Biological Sciences, 10, 1‚Äì10. https://doi.org/10.9790/3008-10620115	Lab	Air
7	0	percent	pipiens	survival	Loetti, V., Schweigmann, N., & Burroni, N. (2011). Development rates, larval survivorship and wing length of Culex pipiens (Diptera: Culicidae) at constant temperatures. Journal of Natural history, 45(35-36), 2203-2213.	Field	Water
10	50	percent	pipiens	survival	Loetti, V., Schweigmann, N., & Burroni, N. (2011). Development rates, larval survivorship and wing length of Culex pipiens (Diptera: Culicidae) at constant temperatures. Journal of Natural history, 45(35-36), 2203-2213.	Field	Water
15	39.6	percent	pipiens	survival	Loetti, V., Schweigmann, N., & Burroni, N. (2011). Development rates, larval survivorship and wing length of Culex pipiens (Diptera: Culicidae) at constant temperatures. Journal of Natural history, 45(35-36), 2203-2213.	Field	Water
20	49.4	percent	pipiens	survival	Loetti, V., Schweigmann, N., & Burroni, N. (2011). Development rates, larval survivorship and wing length of Culex pipiens (Diptera: Culicidae) at constant temperatures. Journal of Natural history, 45(35-36), 2203-2213.	Field	Water
25	76.4	percent	pipiens	survival	Loetti, V., Schweigmann, N., & Burroni, N. (2011). Development rates, larval survivorship and wing length of Culex pipiens (Diptera: Culicidae) at constant temperatures. Journal of Natural history, 45(35-36), 2203-2213.	Field	Water
30	28.8	percent	pipiens	survival	Loetti, V., Schweigmann, N., & Burroni, N. (2011). Development rates, larval survivorship and wing length of Culex pipiens (Diptera: Culicidae) at constant temperatures. Journal of Natural history, 45(35-36), 2203-2213.	Field	Water
33	1.6	percent	pipiens	survival	Loetti, V., Schweigmann, N., & Burroni, N. (2011). Development rates, larval survivorship and wing length of Culex pipiens (Diptera: Culicidae) at constant temperatures. Journal of Natural history, 45(35-36), 2203-2213.	Field	Water
30	6.896551724	days	pipiens	development	Madder, D. J., Surgeoner, G. A., & Helson, B. V. (1983). Number of Generations, Egg Production, and Developmental Time of Culex Pipiens and Culex Restuans (Diptera: Culicidae) in Southern Ontario1. Journal of Medical Entomology, 20(3), 275‚Äì287. https://doi.org/10.1093/jmedent/20.3.275	Field	Air
25	6.993006993	days	pipiens	development	Madder, D. J., Surgeoner, G. A., & Helson, B. V. (1983). Number of Generations, Egg Production, and Developmental Time of Culex Pipiens and Culex Restuans (Diptera: Culicidae) in Southern Ontario1. Journal of Medical Entomology, 20(3), 275‚Äì287. https://doi.org/10.1093/jmedent/20.3.276	Field	Air
22	11.49425287	days	pipiens	development	Madder, D. J., Surgeoner, G. A., & Helson, B. V. (1983). Number of Generations, Egg Production, and Developmental Time of Culex Pipiens and Culex Restuans (Diptera: Culicidae) in Southern Ontario1. Journal of Medical Entomology, 20(3), 275‚Äì287. https://doi.org/10.1093/jmedent/20.3.277	Field	Air
20	11.62790698	days	pipiens	development	Madder, D. J., Surgeoner, G. A., & Helson, B. V. (1983). Number of Generations, Egg Production, and Developmental Time of Culex Pipiens and Culex Restuans (Diptera: Culicidae) in Southern Ontario1. Journal of Medical Entomology, 20(3), 275‚Äì287. https://doi.org/10.1093/jmedent/20.3.278	Field	Air
17	15.87301587	days	pipiens	development	Madder, D. J., Surgeoner, G. A., & Helson, B. V. (1983). Number of Generations, Egg Production, and Developmental Time of Culex Pipiens and Culex Restuans (Diptera: Culicidae) in Southern Ontario1. Journal of Medical Entomology, 20(3), 275‚Äì287. https://doi.org/10.1093/jmedent/20.3.280	Field	Air
15	27.02702703	days	pipiens	development	Madder, D. J., Surgeoner, G. A., & Helson, B. V. (1983). Number of Generations, Egg Production, and Developmental Time of Culex Pipiens and Culex Restuans (Diptera: Culicidae) in Southern Ontario1. Journal of Medical Entomology, 20(3), 275‚Äì287. https://doi.org/10.1093/jmedent/20.3.281	Field	Air
11.7	192.1	eggs/egg raft	pipiens	oviposition	Madder, D. J., Surgeoner, G. A., & Helson, B. V. (1983). Number of Generations, Egg Production, and Developmental Time of Culex Pipiens and Culex Restuans (Diptera: Culicidae) in Southern Ontario1. Journal of Medical Entomology, 20(3), 275‚Äì287. https://doi.org/10.1093/jmedent/20.3.275	Field	Air
12.4	187.3	eggs/egg raft	pipiens	oviposition	Madder, D. J., Surgeoner, G. A., & Helson, B. V. (1983). Number of Generations, Egg Production, and Developmental Time of Culex Pipiens and Culex Restuans (Diptera: Culicidae) in Southern Ontario1. Journal of Medical Entomology, 20(3), 275‚Äì287. https://doi.org/10.1093/jmedent/20.3.276	Field	Air
15.3	175.2	eggs/egg raft	pipiens	oviposition	Madder, D. J., Surgeoner, G. A., & Helson, B. V. (1983). Number of Generations, Egg Production, and Developmental Time of Culex Pipiens and Culex Restuans (Diptera: Culicidae) in Southern Ontario1. Journal of Medical Entomology, 20(3), 275‚Äì287. https://doi.org/10.1093/jmedent/20.3.277	Field	Air
15.9	176.1	eggs/egg raft	pipiens	oviposition	Madder, D. J., Surgeoner, G. A., & Helson, B. V. (1983). Number of Generations, Egg Production, and Developmental Time of Culex Pipiens and Culex Restuans (Diptera: Culicidae) in Southern Ontario1. Journal of Medical Entomology, 20(3), 275‚Äì287. https://doi.org/10.1093/jmedent/20.3.278	Field	Air
20.6	201	eggs/egg raft	pipiens	oviposition	Madder, D. J., Surgeoner, G. A., & Helson, B. V. (1983). Number of Generations, Egg Production, and Developmental Time of Culex Pipiens and Culex Restuans (Diptera: Culicidae) in Southern Ontario1. Journal of Medical Entomology, 20(3), 275‚Äì287. https://doi.org/10.1093/jmedent/20.3.279	Field	Air
11.7	16	egg rafts	pipiens	oviposition	Madder, D. J., Surgeoner, G. A., & Helson, B. V. (1983). Number of Generations, Egg Production, and Developmental Time of Culex Pipiens and Culex Restuans (Diptera: Culicidae) in Southern Ontario1. Journal of Medical Entomology, 20(3), 275‚Äì287. https://doi.org/10.1093/jmedent/20.3.280	Field	Air
12.4	10	egg rafts	pipiens	oviposition	Madder, D. J., Surgeoner, G. A., & Helson, B. V. (1983). Number of Generations, Egg Production, and Developmental Time of Culex Pipiens and Culex Restuans (Diptera: Culicidae) in Southern Ontario1. Journal of Medical Entomology, 20(3), 275‚Äì287. https://doi.org/10.1093/jmedent/20.3.281	Field	Air
15.3	9	egg rafts	pipiens	oviposition	Madder, D. J., Surgeoner, G. A., & Helson, B. V. (1983). Number of Generations, Egg Production, and Developmental Time of Culex Pipiens and Culex Restuans (Diptera: Culicidae) in Southern Ontario1. Journal of Medical Entomology, 20(3), 275‚Äì287. https://doi.org/10.1093/jmedent/20.3.282	Field	Air
15.9	7	egg rafts	pipiens	oviposition	Madder, D. J., Surgeoner, G. A., & Helson, B. V. (1983). Number of Generations, Egg Production, and Developmental Time of Culex Pipiens and Culex Restuans (Diptera: Culicidae) in Southern Ontario1. Journal of Medical Entomology, 20(3), 275‚Äì287. https://doi.org/10.1093/jmedent/20.3.283	Field	Air
20.6	16	egg rafts	pipiens	oviposition	Madder, D. J., Surgeoner, G. A., & Helson, B. V. (1983). Number of Generations, Egg Production, and Developmental Time of Culex Pipiens and Culex Restuans (Diptera: Culicidae) in Southern Ontario1. Journal of Medical Entomology, 20(3), 275‚Äì287. https://doi.org/10.1093/jmedent/20.3.284	Field	Air
30	74	percent	pipiens	survival	Madder, D. J., Surgeoner, G. A., & Helson, B. V. (1983). Number of Generations, Egg Production, and Developmental Time of Culex Pipiens and Culex Restuans (Diptera: Culicidae) in Southern Ontario1. Journal of Medical Entomology, 20(3), 275‚Äì287. https://doi.org/10.1093/jmedent/20.3.275	Field	Air
25	95.3	percent	pipiens	survival	Madder, D. J., Surgeoner, G. A., & Helson, B. V. (1983). Number of Generations, Egg Production, and Developmental Time of Culex Pipiens and Culex Restuans (Diptera: Culicidae) in Southern Ontario1. Journal of Medical Entomology, 20(3), 275‚Äì287. https://doi.org/10.1093/jmedent/20.3.276	Field	Air
22	80	percent	pipiens	survival	Madder, D. J., Surgeoner, G. A., & Helson, B. V. (1983). Number of Generations, Egg Production, and Developmental Time of Culex Pipiens and Culex Restuans (Diptera: Culicidae) in Southern Ontario1. Journal of Medical Entomology, 20(3), 275‚Äì287. https://doi.org/10.1093/jmedent/20.3.277	Field	Air
20	72.7	percent	pipiens	survival	Madder, D. J., Surgeoner, G. A., & Helson, B. V. (1983). Number of Generations, Egg Production, and Developmental Time of Culex Pipiens and Culex Restuans (Diptera: Culicidae) in Southern Ontario1. Journal of Medical Entomology, 20(3), 275‚Äì287. https://doi.org/10.1093/jmedent/20.3.278	Field	Air
17	84.7	percent	pipiens	survival	Madder, D. J., Surgeoner, G. A., & Helson, B. V. (1983). Number of Generations, Egg Production, and Developmental Time of Culex Pipiens and Culex Restuans (Diptera: Culicidae) in Southern Ontario1. Journal of Medical Entomology, 20(3), 275‚Äì287. https://doi.org/10.1093/jmedent/20.3.280	Field	Air
15	72	percent	pipiens	survival	Madder, D. J., Surgeoner, G. A., & Helson, B. V. (1983). Number of Generations, Egg Production, and Developmental Time of Culex Pipiens and Culex Restuans (Diptera: Culicidae) in Southern Ontario1. Journal of Medical Entomology, 20(3), 275‚Äì287. https://doi.org/10.1093/jmedent/20.3.281	Field	Air
15	26.31578947	days	restuans	development	Madder, D. J., Surgeoner, G. A., & Helson, B. V. (1983). Number of Generations, Egg Production, and Developmental Time of Culex Pipiens and Culex Restuans (Diptera: Culicidae) in Southern Ontario1. Journal of Medical Entomology, 20(3), 275‚Äì287. https://doi.org/10.1093/jmedent/20.3.275	Field	Air
18	15.87301587	days	restuans	development	Madder, D. J., Surgeoner, G. A., & Helson, B. V. (1983). Number of Generations, Egg Production, and Developmental Time of Culex Pipiens and Culex Restuans (Diptera: Culicidae) in Southern Ontario1. Journal of Medical Entomology, 20(3), 275‚Äì287. https://doi.org/10.1093/jmedent/20.3.277	Field	Air
20	14.28571429	days	restuans	development	Madder, D. J., Surgeoner, G. A., & Helson, B. V. (1983). Number of Generations, Egg Production, and Developmental Time of Culex Pipiens and Culex Restuans (Diptera: Culicidae) in Southern Ontario1. Journal of Medical Entomology, 20(3), 275‚Äì287. https://doi.org/10.1093/jmedent/20.3.278	Field	Air
22	11.23595506	days	restuans	development	Madder, D. J., Surgeoner, G. A., & Helson, B. V. (1983). Number of Generations, Egg Production, and Developmental Time of Culex Pipiens and Culex Restuans (Diptera: Culicidae) in Southern Ontario1. Journal of Medical Entomology, 20(3), 275‚Äì287. https://doi.org/10.1093/jmedent/20.3.279	Field	Air
25	8.474576271	days	restuans	development	Madder, D. J., Surgeoner, G. A., & Helson, B. V. (1983). Number of Generations, Egg Production, and Developmental Time of Culex Pipiens and Culex Restuans (Diptera: Culicidae) in Southern Ontario1. Journal of Medical Entomology, 20(3), 275‚Äì287. https://doi.org/10.1093/jmedent/20.3.280	Field	Air
30	7.299270073	days	restuans	development	Madder, D. J., Surgeoner, G. A., & Helson, B. V. (1983). Number of Generations, Egg Production, and Developmental Time of Culex Pipiens and Culex Restuans (Diptera: Culicidae) in Southern Ontario1. Journal of Medical Entomology, 20(3), 275‚Äì287. https://doi.org/10.1093/jmedent/20.3.281	Field	Air
30	60.7	percent	restuans	survival	Madder, D. J., Surgeoner, G. A., & Helson, B. V. (1983). Number of Generations, Egg Production, and Developmental Time of Culex Pipiens and Culex Restuans (Diptera: Culicidae) in Southern Ontario1. Journal of Medical Entomology, 20(3), 275‚Äì287. https://doi.org/10.1093/jmedent/20.3.275	Field	Air
25	58	percent	restuans	survival	Madder, D. J., Surgeoner, G. A., & Helson, B. V. (1983). Number of Generations, Egg Production, and Developmental Time of Culex Pipiens and Culex Restuans (Diptera: Culicidae) in Southern Ontario1. Journal of Medical Entomology, 20(3), 275‚Äì287. https://doi.org/10.1093/jmedent/20.3.276	Field	Air
22	87.3	percent	restuans	survival	Madder, D. J., Surgeoner, G. A., & Helson, B. V. (1983). Number of Generations, Egg Production, and Developmental Time of Culex Pipiens and Culex Restuans (Diptera: Culicidae) in Southern Ontario1. Journal of Medical Entomology, 20(3), 275‚Äì287. https://doi.org/10.1093/jmedent/20.3.277	Field	Air
20	99.3	percent	restuans	survival	Madder, D. J., Surgeoner, G. A., & Helson, B. V. (1983). Number of Generations, Egg Production, and Developmental Time of Culex Pipiens and Culex Restuans (Diptera: Culicidae) in Southern Ontario1. Journal of Medical Entomology, 20(3), 275‚Äì287. https://doi.org/10.1093/jmedent/20.3.278	Field	Air
18	95.3	percent	restuans	survival	Madder, D. J., Surgeoner, G. A., & Helson, B. V. (1983). Number of Generations, Egg Production, and Developmental Time of Culex Pipiens and Culex Restuans (Diptera: Culicidae) in Southern Ontario1. Journal of Medical Entomology, 20(3), 275‚Äì287. https://doi.org/10.1093/jmedent/20.3.279	Field	Air
15	93.3	percent	restuans	survival	Madder, D. J., Surgeoner, G. A., & Helson, B. V. (1983). Number of Generations, Egg Production, and Developmental Time of Culex Pipiens and Culex Restuans (Diptera: Culicidae) in Southern Ontario1. Journal of Medical Entomology, 20(3), 275‚Äì287. https://doi.org/10.1093/jmedent/20.3.281	Field	Air
18.8	80	percent	restuans	survival	Madder, D. J., Surgeoner, G. A., & Helson, B. V. (1983). Number of Generations, Egg Production, and Developmental Time of Culex Pipiens and Culex Restuans (Diptera: Culicidae) in Southern Ontario1. Journal of Medical Entomology, 20(3), 275‚Äì287. https://doi.org/10.1093/jmedent/20.3.282	Field	Air
22	83.3	percent	restuans	survival	Madder, D. J., Surgeoner, G. A., & Helson, B. V. (1983). Number of Generations, Egg Production, and Developmental Time of Culex Pipiens and Culex Restuans (Diptera: Culicidae) in Southern Ontario1. Journal of Medical Entomology, 20(3), 275‚Äì287. https://doi.org/10.1093/jmedent/20.3.283	Field	Air
23.8	61.3	percent	restuans	survival	Madder, D. J., Surgeoner, G. A., & Helson, B. V. (1983). Number of Generations, Egg Production, and Developmental Time of Culex Pipiens and Culex Restuans (Diptera: Culicidae) in Southern Ontario1. Journal of Medical Entomology, 20(3), 275‚Äì287. https://doi.org/10.1093/jmedent/20.3.284	Field	Air
23.8	61	percent	restuans	survival	Madder, D. J., Surgeoner, G. A., & Helson, B. V. (1983). Number of Generations, Egg Production, and Developmental Time of Culex Pipiens and Culex Restuans (Diptera: Culicidae) in Southern Ontario1. Journal of Medical Entomology, 20(3), 275‚Äì287. https://doi.org/10.1093/jmedent/20.3.285	Field	Air
22.2	76.7	percent	restuans	survival	Madder, D. J., Surgeoner, G. A., & Helson, B. V. (1983). Number of Generations, Egg Production, and Developmental Time of Culex Pipiens and Culex Restuans (Diptera: Culicidae) in Southern Ontario1. Journal of Medical Entomology, 20(3), 275‚Äì287. https://doi.org/10.1093/jmedent/20.3.286	Field	Air
26	29.1	days	tarsalis	lifespan	Mahmood, F., Reisen, W. K., Chiles, R. E., & Fang, Y. (2004). Western equine encephalomyelitis virus infection affects the life table characteristics of Culex tarsalis (Diptera: Culicidae). Journal of Medical Entomology, 41(5), 982‚Äì986. https://doi.org/10.1603/0022-2585-41.5.982	Lab	Unclear
26	213	female eggs/female/lifespan	tarsalis	oviposition	Mahmood, F., Reisen, W. K., Chiles, R. E., & Fang, Y. (2004). Western equine encephalomyelitis virus infection affects the life table characteristics of Culex tarsalis (Diptera: Culicidae). Journal of Medical Entomology, 41(5), 982‚Äì986. https://doi.org/10.1603/0022-2585-41.5.982	Lab	Unclear
26	84	percent	tarsalis	egg viability	McDonald, P., Hanley, M., & Wrensch, M. (1979). COMPARISON OF REPRODUCTIVE CHARACTERISTICS OF LABORATORY AND FIELD COLLECTED CULEX-TARSALIS IN LABORATORY CAGES. Mosquito News, 39(2), 258‚Äì262.	Unclear	Air
26	83	percent	tarsalis	egg viability	McDonald, P., Hanley, M., & Wrensch, M. (1979). COMPARISON OF REPRODUCTIVE CHARACTERISTICS OF LABORATORY AND FIELD COLLECTED CULEX-TARSALIS IN LABORATORY CAGES. Mosquito News, 39(2), 258‚Äì262.	Unclear	Air
26	186	eggs/egg raft	tarsalis	oviposition	McDonald, P., Hanley, M., & Wrensch, M. (1979). COMPARISON OF REPRODUCTIVE CHARACTERISTICS OF LABORATORY AND FIELD COLLECTED CULEX-TARSALIS IN LABORATORY CAGES. Mosquito News, 39(2), 258‚Äì262.	Unclear	Air
26	212	eggs/egg raft	tarsalis	oviposition	McDonald, P., Hanley, M., & Wrensch, M. (1979). COMPARISON OF REPRODUCTIVE CHARACTERISTICS OF LABORATORY AND FIELD COLLECTED CULEX-TARSALIS IN LABORATORY CAGES. Mosquito News, 39(2), 258‚Äì262.	Unclear	Air
26	143	eggs/egg raft	tarsalis	oviposition	McDonald, P., Hanley, M., & Wrensch, M. (1979). COMPARISON OF REPRODUCTIVE CHARACTERISTICS OF LABORATORY AND FIELD COLLECTED CULEX-TARSALIS IN LABORATORY CAGES. Mosquito News, 39(2), 258‚Äì262.	Unclear	Air
26	128	eggs/egg raft	tarsalis	oviposition	McDonald, P., Hanley, M., & Wrensch, M. (1979). COMPARISON OF REPRODUCTIVE CHARACTERISTICS OF LABORATORY AND FIELD COLLECTED CULEX-TARSALIS IN LABORATORY CAGES. Mosquito News, 39(2), 258‚Äì262.	Unclear	Air
24.4	6.578947368	days	tarsalis	development	Milby, M. M., & Meyer, R. P. (1986). The influence of constant versus fluctuating water temperatures on the preimaginal development of Culex tarsalis. Journal of the American Mosquito Control Association, 2(1), 007‚Äì010.	Field	Water
23.3	9.174311927	days	tarsalis	development	Milby, M. M., & Meyer, R. P. (1986). The influence of constant versus fluctuating water temperatures on the preimaginal development of Culex tarsalis. Journal of the American Mosquito Control Association, 2(1), 007‚Äì010.	Field	Water
22.7	9.345794393	days	tarsalis	development	Milby, M. M., & Meyer, R. P. (1986). The influence of constant versus fluctuating water temperatures on the preimaginal development of Culex tarsalis. Journal of the American Mosquito Control Association, 2(1), 007‚Äì010.	Field	Water
22.1	9.900990099	days	tarsalis	development	Milby, M. M., & Meyer, R. P. (1986). The influence of constant versus fluctuating water temperatures on the preimaginal development of Culex tarsalis. Journal of the American Mosquito Control Association, 2(1), 007‚Äì010.	Field	Water
21.9	9.174311927	days	tarsalis	development	Milby, M. M., & Meyer, R. P. (1986). The influence of constant versus fluctuating water temperatures on the preimaginal development of Culex tarsalis. Journal of the American Mosquito Control Association, 2(1), 007‚Äì010.	Field	Water
16.8	15.625	days	tarsalis	development	Milby, M. M., & Meyer, R. P. (1986). The influence of constant versus fluctuating water temperatures on the preimaginal development of Culex tarsalis. Journal of the American Mosquito Control Association, 2(1), 007‚Äì010.	Field	Water
18.8	14.28571429	days	tarsalis	development	Milby, M. M., & Meyer, R. P. (1986). The influence of constant versus fluctuating water temperatures on the preimaginal development of Culex tarsalis. Journal of the American Mosquito Control Association, 2(1), 007‚Äì010.	Field	Water
23.9	9.900990099	days	tarsalis	development	Milby, M. M., & Meyer, R. P. (1986). The influence of constant versus fluctuating water temperatures on the preimaginal development of Culex tarsalis. Journal of the American Mosquito Control Association, 2(1), 007‚Äì010.	Field	Water
23.1	11.76470588	days	tarsalis	development	Milby, M. M., & Meyer, R. P. (1986). The influence of constant versus fluctuating water temperatures on the preimaginal development of Culex tarsalis. Journal of the American Mosquito Control Association, 2(1), 007‚Äì010.	Field	Water
22.7	11.62790698	days	tarsalis	development	Milby, M. M., & Meyer, R. P. (1986). The influence of constant versus fluctuating water temperatures on the preimaginal development of Culex tarsalis. Journal of the American Mosquito Control Association, 2(1), 007‚Äì010.	Field	Water
23.3	10.1010101	days	tarsalis	development	Milby, M. M., & Meyer, R. P. (1986). The influence of constant versus fluctuating water temperatures on the preimaginal development of Culex tarsalis. Journal of the American Mosquito Control Association, 2(1), 007‚Äì010.	Field	Water
22.9	10.41666667	days	tarsalis	development	Milby, M. M., & Meyer, R. P. (1986). The influence of constant versus fluctuating water temperatures on the preimaginal development of Culex tarsalis. Journal of the American Mosquito Control Association, 2(1), 007‚Äì010.	Field	Water
25.4	8.695652174	days	tarsalis	development	Milby, M. M., & Meyer, R. P. (1986). The influence of constant versus fluctuating water temperatures on the preimaginal development of Culex tarsalis. Journal of the American Mosquito Control Association, 2(1), 007‚Äì010.	Field	Water
30.5	7.462686567	days	tarsalis	development	Milby, M. M., & Meyer, R. P. (1986). The influence of constant versus fluctuating water temperatures on the preimaginal development of Culex tarsalis. Journal of the American Mosquito Control Association, 2(1), 007‚Äì010.	Field	Water
29	10.1010101	days	tarsalis	development	Milby, M. M., & Meyer, R. P. (1986). The influence of constant versus fluctuating water temperatures on the preimaginal development of Culex tarsalis. Journal of the American Mosquito Control Association, 2(1), 007‚Äì010.	Field	Water
28.4	9.433962264	days	tarsalis	development	Milby, M. M., & Meyer, R. P. (1986). The influence of constant versus fluctuating water temperatures on the preimaginal development of Culex tarsalis. Journal of the American Mosquito Control Association, 2(1), 007‚Äì010.	Field	Water
27.7	8.403361345	days	tarsalis	development	Milby, M. M., & Meyer, R. P. (1986). The influence of constant versus fluctuating water temperatures on the preimaginal development of Culex tarsalis. Journal of the American Mosquito Control Association, 2(1), 007‚Äì010.	Field	Water
15	135.1	eggs/female	quinquefasciatus	oviposition	Mogi, M. (1992). Temperature and Photoperiod EfiFects on Larval and Ovarian Development of New Zealand Strains of Culex quinquefasciatus (Diptera: Culicidae). ANNALS OF THE ENTOMOLOGICAL SOCIETY OF AMERICA, 85(1), 9.	Unclear	Unclear
15	121.4	eggs/female	quinquefasciatus	oviposition	Mogi, M. (1992). Temperature and Photoperiod EfiFects on Larval and Ovarian Development of New Zealand Strains of Culex quinquefasciatus (Diptera: Culicidae). ANNALS OF THE ENTOMOLOGICAL SOCIETY OF AMERICA, 85(1), 9.	Unclear	Unclear
15	108.8	eggs/female	quinquefasciatus	oviposition	Mogi, M. (1992). Temperature and Photoperiod EfiFects on Larval and Ovarian Development of New Zealand Strains of Culex quinquefasciatus (Diptera: Culicidae). ANNALS OF THE ENTOMOLOGICAL SOCIETY OF AMERICA, 85(1), 9.	Unclear	Unclear
28	87.15	percent	quinquefasciatus	survival	Mogi, M. (1992). Temperature and Photoperiod EfiFects on Larval and Ovarian Development of New Zealand Strains of Culex quinquefasciatus (Diptera: Culicidae). ANNALS OF THE ENTOMOLOGICAL SOCIETY OF AMERICA, 85(1), 9.	Unclear	Unclear
20	88.31	percent	quinquefasciatus	survival	Mogi, M. (1992). Temperature and Photoperiod EfiFects on Larval and Ovarian Development of New Zealand Strains of Culex quinquefasciatus (Diptera: Culicidae). ANNALS OF THE ENTOMOLOGICAL SOCIETY OF AMERICA, 85(1), 9.	Unclear	Unclear
15	59.1	percent	quinquefasciatus	survival	Mogi, M. (1992). Temperature and Photoperiod EfiFects on Larval and Ovarian Development of New Zealand Strains of Culex quinquefasciatus (Diptera: Culicidae). ANNALS OF THE ENTOMOLOGICAL SOCIETY OF AMERICA, 85(1), 9.	Unclear	Unclear
28	87.46	percent	quinquefasciatus	survival	Mogi, M. (1992). Temperature and Photoperiod EfiFects on Larval and Ovarian Development of New Zealand Strains of Culex quinquefasciatus (Diptera: Culicidae). ANNALS OF THE ENTOMOLOGICAL SOCIETY OF AMERICA, 85(1), 9.	Unclear	Unclear
20	85.74	percent	quinquefasciatus	survival	Mogi, M. (1992). Temperature and Photoperiod EfiFects on Larval and Ovarian Development of New Zealand Strains of Culex quinquefasciatus (Diptera: Culicidae). ANNALS OF THE ENTOMOLOGICAL SOCIETY OF AMERICA, 85(1), 9.	Unclear	Unclear
15	51.24	percent	quinquefasciatus	survival	Mogi, M. (1992). Temperature and Photoperiod EfiFects on Larval and Ovarian Development of New Zealand Strains of Culex quinquefasciatus (Diptera: Culicidae). ANNALS OF THE ENTOMOLOGICAL SOCIETY OF AMERICA, 85(1), 9.	Unclear	Unclear
28	74.46	percent	quinquefasciatus	survival	Mogi, M. (1992). Temperature and Photoperiod EfiFects on Larval and Ovarian Development of New Zealand Strains of Culex quinquefasciatus (Diptera: Culicidae). ANNALS OF THE ENTOMOLOGICAL SOCIETY OF AMERICA, 85(1), 9.	Unclear	Unclear
20	66.99	percent	quinquefasciatus	survival	Mogi, M. (1992). Temperature and Photoperiod EfiFects on Larval and Ovarian Development of New Zealand Strains of Culex quinquefasciatus (Diptera: Culicidae). ANNALS OF THE ENTOMOLOGICAL SOCIETY OF AMERICA, 85(1), 9.	Unclear	Unclear
15	37.83	percent	quinquefasciatus	survival	Mogi, M. (1992). Temperature and Photoperiod EfiFects on Larval and Ovarian Development of New Zealand Strains of Culex quinquefasciatus (Diptera: Culicidae). ANNALS OF THE ENTOMOLOGICAL SOCIETY OF AMERICA, 85(1), 9.	Unclear	Unclear
25	21.73913043	days	pipiens	development	Mpho, M., Callaghan, A., & Holloway, G. J. (2002). Effects of temperature and genetic stress on life history and fluctuating wing asymmetry in Culex pipiens mosquitoes. European Journal of Entomology, 99(4), 405‚Äì412. https://doi.org/10.14411/eje.2002.050	Unclear	Unclear
25	19.23076923	days	pipiens	development	Mpho, M., Callaghan, A., & Holloway, G. J. (2002). Effects of temperature and genetic stress on life history and fluctuating wing asymmetry in Culex pipiens mosquitoes. European Journal of Entomology, 99(4), 405‚Äì412. https://doi.org/10.14411/eje.2002.051	Unclear	Unclear
25	20	days	pipiens	development	Mpho, M., Callaghan, A., & Holloway, G. J. (2002). Effects of temperature and genetic stress on life history and fluctuating wing asymmetry in Culex pipiens mosquitoes. European Journal of Entomology, 99(4), 405‚Äì412. https://doi.org/10.14411/eje.2002.052	Unclear	Unclear
30	18.18181818	days	pipiens	development	Mpho, M., Callaghan, A., & Holloway, G. J. (2002). Effects of temperature and genetic stress on life history and fluctuating wing asymmetry in Culex pipiens mosquitoes. European Journal of Entomology, 99(4), 405‚Äì412. https://doi.org/10.14411/eje.2002.053	Unclear	Unclear
30	14.49275362	days	pipiens	development	Mpho, M., Callaghan, A., & Holloway, G. J. (2002). Effects of temperature and genetic stress on life history and fluctuating wing asymmetry in Culex pipiens mosquitoes. European Journal of Entomology, 99(4), 405‚Äì412. https://doi.org/10.14411/eje.2002.054	Unclear	Unclear
30	16.39344262	days	pipiens	development	Mpho, M., Callaghan, A., & Holloway, G. J. (2002). Effects of temperature and genetic stress on life history and fluctuating wing asymmetry in Culex pipiens mosquitoes. European Journal of Entomology, 99(4), 405‚Äì412. https://doi.org/10.14411/eje.2002.055	Unclear	Unclear
37	16.12903226	days	pipiens	development	Mpho, M., Callaghan, A., & Holloway, G. J. (2002). Effects of temperature and genetic stress on life history and fluctuating wing asymmetry in Culex pipiens mosquitoes. European Journal of Entomology, 99(4), 405‚Äì412. https://doi.org/10.14411/eje.2002.056	Unclear	Unclear
37	14.28571429	days	pipiens	development	Mpho, M., Callaghan, A., & Holloway, G. J. (2002). Effects of temperature and genetic stress on life history and fluctuating wing asymmetry in Culex pipiens mosquitoes. European Journal of Entomology, 99(4), 405‚Äì412. https://doi.org/10.14411/eje.2002.057	Unclear	Unclear
37	12.65822785	days	pipiens	development	Mpho, M., Callaghan, A., & Holloway, G. J. (2002). Effects of temperature and genetic stress on life history and fluctuating wing asymmetry in Culex pipiens mosquitoes. European Journal of Entomology, 99(4), 405‚Äì412. https://doi.org/10.14411/eje.2002.058	Unclear	Unclear
25	83.83	percent	pipiens	survival	Mpho, M., Callaghan, A., & Holloway, G. J. (2002). Effects of temperature and genetic stress on life history and fluctuating wing asymmetry in Culex pipiens mosquitoes. European Journal of Entomology, 99(4), 405‚Äì412. https://doi.org/10.14411/eje.2002.050	Unclear	Unclear
25	48.33	percent	pipiens	survival	Mpho, M., Callaghan, A., & Holloway, G. J. (2002). Effects of temperature and genetic stress on life history and fluctuating wing asymmetry in Culex pipiens mosquitoes. European Journal of Entomology, 99(4), 405‚Äì412. https://doi.org/10.14411/eje.2002.051	Unclear	Unclear
25	90	percent	pipiens	survival	Mpho, M., Callaghan, A., & Holloway, G. J. (2002). Effects of temperature and genetic stress on life history and fluctuating wing asymmetry in Culex pipiens mosquitoes. European Journal of Entomology, 99(4), 405‚Äì412. https://doi.org/10.14411/eje.2002.052	Unclear	Unclear
30	94.45	percent	pipiens	survival	Mpho, M., Callaghan, A., & Holloway, G. J. (2002). Effects of temperature and genetic stress on life history and fluctuating wing asymmetry in Culex pipiens mosquitoes. European Journal of Entomology, 99(4), 405‚Äì412. https://doi.org/10.14411/eje.2002.053	Unclear	Unclear
30	50.56	percent	pipiens	survival	Mpho, M., Callaghan, A., & Holloway, G. J. (2002). Effects of temperature and genetic stress on life history and fluctuating wing asymmetry in Culex pipiens mosquitoes. European Journal of Entomology, 99(4), 405‚Äì412. https://doi.org/10.14411/eje.2002.054	Unclear	Unclear
30	52.5	percent	pipiens	survival	Mpho, M., Callaghan, A., & Holloway, G. J. (2002). Effects of temperature and genetic stress on life history and fluctuating wing asymmetry in Culex pipiens mosquitoes. European Journal of Entomology, 99(4), 405‚Äì412. https://doi.org/10.14411/eje.2002.055	Unclear	Unclear
37	48.67	percent	pipiens	survival	Mpho, M., Callaghan, A., & Holloway, G. J. (2002). Effects of temperature and genetic stress on life history and fluctuating wing asymmetry in Culex pipiens mosquitoes. European Journal of Entomology, 99(4), 405‚Äì412. https://doi.org/10.14411/eje.2002.056	Unclear	Unclear
37	16.67	percent	pipiens	survival	Mpho, M., Callaghan, A., & Holloway, G. J. (2002). Effects of temperature and genetic stress on life history and fluctuating wing asymmetry in Culex pipiens mosquitoes. European Journal of Entomology, 99(4), 405‚Äì412. https://doi.org/10.14411/eje.2002.057	Unclear	Unclear
37	20.83	percent	pipiens	survival	Mpho, M., Callaghan, A., & Holloway, G. J. (2002). Effects of temperature and genetic stress on life history and fluctuating wing asymmetry in Culex pipiens mosquitoes. European Journal of Entomology, 99(4), 405‚Äì412. https://doi.org/10.14411/eje.2002.058	Unclear	Unclear
25	20	days	quinquefasciatus	development	Mpho, M., Holloway, G. J., & Callaghan, A. (2001). A comparison of the effects of organophosphate insecticide exposure and temperature stress on fluctuating asymmetry and life history traits in Culex quinquefasciatus. Chemosphere, 45(6), 713‚Äì720. https://doi.org/10.1016/S0045-6535(01)00140-5	Unclear	Unclear
30	16.66666667	days	quinquefasciatus	development	Mpho, M., Holloway, G. J., & Callaghan, A. (2001). A comparison of the effects of organophosphate insecticide exposure and temperature stress on fluctuating asymmetry and life history traits in Culex quinquefasciatus. Chemosphere, 45(6), 713‚Äì720. https://doi.org/10.1016/S0045-6535(01)00140-6	Unclear	Unclear
37	12.65822785	days	quinquefasciatus	development	Mpho, M., Holloway, G. J., & Callaghan, A. (2001). A comparison of the effects of organophosphate insecticide exposure and temperature stress on fluctuating asymmetry and life history traits in Culex quinquefasciatus. Chemosphere, 45(6), 713‚Äì720. https://doi.org/10.1016/S0045-6535(01)00140-7	Unclear	Unclear
25	90.47	percent	quinquefasciatus	survival	Mpho, M., Holloway, G. J., & Callaghan, A. (2001). A comparison of the effects of organophosphate insecticide exposure and temperature stress on fluctuating asymmetry and life history traits in Culex quinquefasciatus. Chemosphere, 45(6), 713‚Äì720. https://doi.org/10.1016/S0045-6535(01)00140-2	Unclear	Unclear
30	52.63	percent	quinquefasciatus	survival	Mpho, M., Holloway, G. J., & Callaghan, A. (2001). A comparison of the effects of organophosphate insecticide exposure and temperature stress on fluctuating asymmetry and life history traits in Culex quinquefasciatus. Chemosphere, 45(6), 713‚Äì720. https://doi.org/10.1016/S0045-6535(01)00140-3	Unclear	Unclear
37	20.75	percent	quinquefasciatus	survival	Mpho, M., Holloway, G. J., & Callaghan, A. (2001). A comparison of the effects of organophosphate insecticide exposure and temperature stress on fluctuating asymmetry and life history traits in Culex quinquefasciatus. Chemosphere, 45(6), 713‚Äì720. https://doi.org/10.1016/S0045-6535(01)00140-4	Unclear	Unclear
20	12.5	days	restuans	development	Muturi, E. J., Lampman, R., Costanzo, K., & Alto, B. W. (2011). Effect of Temperature and Insecticide Stress on Life-History Traits of Culex restuans and Aedes albopictus (Diptera: Culicidae). Journal of Medical Entomology, 48(2), 243‚Äì250. https://doi.org/10.1603/ME10018	Field	Unclear
25	7.8125	days	restuans	development	Muturi, E. J., Lampman, R., Costanzo, K., & Alto, B. W. (2011). Effect of Temperature and Insecticide Stress on Life-History Traits of Culex restuans and Aedes albopictus (Diptera: Culicidae). Journal of Medical Entomology, 48(2), 243‚Äì250. https://doi.org/10.1603/ME10018	Field	Unclear
30	7.518796992	days	restuans	development	Muturi, E. J., Lampman, R., Costanzo, K., & Alto, B. W. (2011). Effect of Temperature and Insecticide Stress on Life-History Traits of Culex restuans and Aedes albopictus (Diptera: Culicidae). Journal of Medical Entomology, 48(2), 243‚Äì250. https://doi.org/10.1603/ME10018	Field	Unclear
20	15.6	days	restuans	lifespan	Muturi, E. J., Lampman, R., Costanzo, K., & Alto, B. W. (2011). Effect of Temperature and Insecticide Stress on Life-History Traits of Culex restuans and Aedes albopictus (Diptera: Culicidae). Journal of Medical Entomology, 48(2), 243‚Äì250. https://doi.org/10.1603/ME10017	Field	Unclear
25	28.3	days	restuans	lifespan	Muturi, E. J., Lampman, R., Costanzo, K., & Alto, B. W. (2011). Effect of Temperature and Insecticide Stress on Life-History Traits of Culex restuans and Aedes albopictus (Diptera: Culicidae). Journal of Medical Entomology, 48(2), 243‚Äì250. https://doi.org/10.1603/ME10018	Field	Unclear
30	15.8	days	restuans	lifespan	Muturi, E. J., Lampman, R., Costanzo, K., & Alto, B. W. (2011). Effect of Temperature and Insecticide Stress on Life-History Traits of Culex restuans and Aedes albopictus (Diptera: Culicidae). Journal of Medical Entomology, 48(2), 243‚Äì250. https://doi.org/10.1603/ME10019	Field	Unclear
20	72	percent	restuans	survival	Muturi, E. J., Lampman, R., Costanzo, K., & Alto, B. W. (2011). Effect of Temperature and Insecticide Stress on Life-History Traits of Culex restuans and Aedes albopictus (Diptera: Culicidae). Journal of Medical Entomology, 48(2), 243‚Äì250. https://doi.org/10.1603/ME10017	Field	Unclear
25	70	percent	restuans	survival	Muturi, E. J., Lampman, R., Costanzo, K., & Alto, B. W. (2011). Effect of Temperature and Insecticide Stress on Life-History Traits of Culex restuans and Aedes albopictus (Diptera: Culicidae). Journal of Medical Entomology, 48(2), 243‚Äì250. https://doi.org/10.1603/ME10018	Field	Unclear
30	53	percent	restuans	survival	Muturi, E. J., Lampman, R., Costanzo, K., & Alto, B. W. (2011). Effect of Temperature and Insecticide Stress on Life-History Traits of Culex restuans and Aedes albopictus (Diptera: Culicidae). Journal of Medical Entomology, 48(2), 243‚Äì250. https://doi.org/10.1603/ME10019	Field	Unclear
21	54.3	days	pipiens	lifespan	Oda, T., Uchida, K., Mori, A., Mine, M., Eshita, Y., Kurokawa, K., Kato, K., & Tahara, H. (1999). Effects of high temperature on the emergence and survival of adult Culex pipiens molestus and Culex quinquefasciatus in Japan. Journal of the American Mosquito Control Association, 15(2), 153‚Äì156.	Lab	Air
25	29	days	pipiens	lifespan	Oda, T., Uchida, K., Mori, A., Mine, M., Eshita, Y., Kurokawa, K., Kato, K., & Tahara, H. (1999). Effects of high temperature on the emergence and survival of adult Culex pipiens molestus and Culex quinquefasciatus in Japan. Journal of the American Mosquito Control Association, 15(2), 153‚Äì156.	Lab	Air
30	14.2	days	pipiens	lifespan	Oda, T., Uchida, K., Mori, A., Mine, M., Eshita, Y., Kurokawa, K., Kato, K., & Tahara, H. (1999). Effects of high temperature on the emergence and survival of adult Culex pipiens molestus and Culex quinquefasciatus in Japan. Journal of the American Mosquito Control Association, 15(2), 153‚Äì156.	Lab	Air
21	33.4	days	pipiens	lifespan	Oda, T., Uchida, K., Mori, A., Mine, M., Eshita, Y., Kurokawa, K., Kato, K., & Tahara, H. (1999). Effects of high temperature on the emergence and survival of adult Culex pipiens molestus and Culex quinquefasciatus in Japan. Journal of the American Mosquito Control Association, 15(2), 153‚Äì156.	Lab	Air
25	27.6	days	pipiens	lifespan	Oda, T., Uchida, K., Mori, A., Mine, M., Eshita, Y., Kurokawa, K., Kato, K., & Tahara, H. (1999). Effects of high temperature on the emergence and survival of adult Culex pipiens molestus and Culex quinquefasciatus in Japan. Journal of the American Mosquito Control Association, 15(2), 153‚Äì156.	Lab	Air
30	6.9	days	pipiens	lifespan	Oda, T., Uchida, K., Mori, A., Mine, M., Eshita, Y., Kurokawa, K., Kato, K., & Tahara, H. (1999). Effects of high temperature on the emergence and survival of adult Culex pipiens molestus and Culex quinquefasciatus in Japan. Journal of the American Mosquito Control Association, 15(2), 153‚Äì156.	Lab	Air
21	90.6	percent	pipiens	survival	Oda, T., Uchida, K., Mori, A., Mine, M., Eshita, Y., Kurokawa, K., Kato, K., & Tahara, H. (1999). Effects of high temperature on the emergence and survival of adult Culex pipiens molestus and Culex quinquefasciatus in Japan. Journal of the American Mosquito Control Association, 15(2), 153‚Äì156.	Lab	Air
25	89	percent	pipiens	survival	Oda, T., Uchida, K., Mori, A., Mine, M., Eshita, Y., Kurokawa, K., Kato, K., & Tahara, H. (1999). Effects of high temperature on the emergence and survival of adult Culex pipiens molestus and Culex quinquefasciatus in Japan. Journal of the American Mosquito Control Association, 15(2), 153‚Äì156.	Lab	Air
30	50.2	percent	pipiens	survival	Oda, T., Uchida, K., Mori, A., Mine, M., Eshita, Y., Kurokawa, K., Kato, K., & Tahara, H. (1999). Effects of high temperature on the emergence and survival of adult Culex pipiens molestus and Culex quinquefasciatus in Japan. Journal of the American Mosquito Control Association, 15(2), 153‚Äì156.	Lab	Air
21	54.3	days	quinquefasciatus	lifespan	Oda, T., Uchida, K., Mori, A., Mine, M., Eshita, Y., Kurokawa, K., Kato, K., & Tahara, H. (1999). Effects of high temperature on the emergence and survival of adult Culex pipiens molestus and Culex quinquefasciatus in Japan. Journal of the American Mosquito Control Association, 15(2), 153‚Äì156.	Lab	Air
25	64.4	days	quinquefasciatus	lifespan	Oda, T., Uchida, K., Mori, A., Mine, M., Eshita, Y., Kurokawa, K., Kato, K., & Tahara, H. (1999). Effects of high temperature on the emergence and survival of adult Culex pipiens molestus and Culex quinquefasciatus in Japan. Journal of the American Mosquito Control Association, 15(2), 153‚Äì156.	Lab	Air
30	30.1	days	quinquefasciatus	lifespan	Oda, T., Uchida, K., Mori, A., Mine, M., Eshita, Y., Kurokawa, K., Kato, K., & Tahara, H. (1999). Effects of high temperature on the emergence and survival of adult Culex pipiens molestus and Culex quinquefasciatus in Japan. Journal of the American Mosquito Control Association, 15(2), 153‚Äì156.	Lab	Air
21	41.1	days	quinquefasciatus	lifespan	Oda, T., Uchida, K., Mori, A., Mine, M., Eshita, Y., Kurokawa, K., Kato, K., & Tahara, H. (1999). Effects of high temperature on the emergence and survival of adult Culex pipiens molestus and Culex quinquefasciatus in Japan. Journal of the American Mosquito Control Association, 15(2), 153‚Äì156.	Lab	Air
25	39.8	days	quinquefasciatus	lifespan	Oda, T., Uchida, K., Mori, A., Mine, M., Eshita, Y., Kurokawa, K., Kato, K., & Tahara, H. (1999). Effects of high temperature on the emergence and survival of adult Culex pipiens molestus and Culex quinquefasciatus in Japan. Journal of the American Mosquito Control Association, 15(2), 153‚Äì156.	Lab	Air
30	24.7	days	quinquefasciatus	lifespan	Oda, T., Uchida, K., Mori, A., Mine, M., Eshita, Y., Kurokawa, K., Kato, K., & Tahara, H. (1999). Effects of high temperature on the emergence and survival of adult Culex pipiens molestus and Culex quinquefasciatus in Japan. Journal of the American Mosquito Control Association, 15(2), 153‚Äì156.	Lab	Air
21	78.2	percent	quinquefasciatus	survival	Oda, T., Uchida, K., Mori, A., Mine, M., Eshita, Y., Kurokawa, K., Kato, K., & Tahara, H. (1999). Effects of high temperature on the emergence and survival of adult Culex pipiens molestus and Culex quinquefasciatus in Japan. Journal of the American Mosquito Control Association, 15(2), 153‚Äì156.	Lab	Air
25	79.6	percent	quinquefasciatus	survival	Oda, T., Uchida, K., Mori, A., Mine, M., Eshita, Y., Kurokawa, K., Kato, K., & Tahara, H. (1999). Effects of high temperature on the emergence and survival of adult Culex pipiens molestus and Culex quinquefasciatus in Japan. Journal of the American Mosquito Control Association, 15(2), 153‚Äì156.	Lab	Air
30	95.4	percent	quinquefasciatus	survival	Oda, T., Uchida, K., Mori, A., Mine, M., Eshita, Y., Kurokawa, K., Kato, K., & Tahara, H. (1999). Effects of high temperature on the emergence and survival of adult Culex pipiens molestus and Culex quinquefasciatus in Japan. Journal of the American Mosquito Control Association, 15(2), 153‚Äì156.	Lab	Air
28	82.86	percent	quinquefasciatus	survival	Olayemi, I. K., Victoria, O., Ukubuiwe, A. C., & Jibrin, A. I. (2016). Effects of Temperature Stress on Pre-imaginal Development and Adult Ptero-fitness of the Vector Mosquito, Culex quinquefasciatus (Diptera: Culicidae). Journal of Mosquito Research. https://doi.org/10.5376/jmr.2016.06.0017	Lab	Water
30	57.44	percent	quinquefasciatus	survival	Olayemi, I. K., Victoria, O., Ukubuiwe, A. C., & Jibrin, A. I. (2016). Effects of Temperature Stress on Pre-imaginal Development and Adult Ptero-fitness of the Vector Mosquito, Culex quinquefasciatus (Diptera: Culicidae). Journal of Mosquito Research. https://doi.org/10.5376/jmr.2016.06.0018	Lab	Water
32	36.44	percent	quinquefasciatus	survival	Olayemi, I. K., Victoria, O., Ukubuiwe, A. C., & Jibrin, A. I. (2016). Effects of Temperature Stress on Pre-imaginal Development and Adult Ptero-fitness of the Vector Mosquito, Culex quinquefasciatus (Diptera: Culicidae). Journal of Mosquito Research. https://doi.org/10.5376/jmr.2016.06.0019	Lab	Water
34	3.99	percent	quinquefasciatus	survival	Olayemi, I. K., Victoria, O., Ukubuiwe, A. C., & Jibrin, A. I. (2016). Effects of Temperature Stress on Pre-imaginal Development and Adult Ptero-fitness of the Vector Mosquito, Culex quinquefasciatus (Diptera: Culicidae). Journal of Mosquito Research. https://doi.org/10.5376/jmr.2016.06.0020	Lab	Water
15	59.1	days	tarsalis	lifespan	Reisen, W. K. (1995). Effect of temperature on Culex tarsalis (Diptera: Culicidae) from the Coachella and San Joaquin Valleys of California. Journal of Medical Entomology, 32(5), 636‚Äì645. https://doi.org/10.1093/jmedent/32.5.636	Lab	Unclear
20	45.3	days	tarsalis	lifespan	Reisen, W. K. (1995). Effect of temperature on Culex tarsalis (Diptera: Culicidae) from the Coachella and San Joaquin Valleys of California. Journal of Medical Entomology, 32(5), 636‚Äì645. https://doi.org/10.1093/jmedent/32.5.637	Lab	Unclear
25	23.4	days	tarsalis	lifespan	Reisen, W. K. (1995). Effect of temperature on Culex tarsalis (Diptera: Culicidae) from the Coachella and San Joaquin Valleys of California. Journal of Medical Entomology, 32(5), 636‚Äì645. https://doi.org/10.1093/jmedent/32.5.638	Lab	Unclear
30	18.4	days	tarsalis	lifespan	Reisen, W. K. (1995). Effect of temperature on Culex tarsalis (Diptera: Culicidae) from the Coachella and San Joaquin Valleys of California. Journal of Medical Entomology, 32(5), 636‚Äì645. https://doi.org/10.1093/jmedent/32.5.639	Lab	Unclear
35	12.9	days	tarsalis	lifespan	Reisen, W. K. (1995). Effect of temperature on Culex tarsalis (Diptera: Culicidae) from the Coachella and San Joaquin Valleys of California. Journal of Medical Entomology, 32(5), 636‚Äì645. https://doi.org/10.1093/jmedent/32.5.640	Lab	Unclear
15	58.1	days	tarsalis	lifespan	Reisen, W. K. (1995). Effect of temperature on Culex tarsalis (Diptera: Culicidae) from the Coachella and San Joaquin Valleys of California. Journal of Medical Entomology, 32(5), 636‚Äì645. https://doi.org/10.1093/jmedent/32.5.641	Lab	Unclear
20	66.7	days	tarsalis	lifespan	Reisen, W. K. (1995). Effect of temperature on Culex tarsalis (Diptera: Culicidae) from the Coachella and San Joaquin Valleys of California. Journal of Medical Entomology, 32(5), 636‚Äì645. https://doi.org/10.1093/jmedent/32.5.642	Lab	Unclear
25	32.6	days	tarsalis	lifespan	Reisen, W. K. (1995). Effect of temperature on Culex tarsalis (Diptera: Culicidae) from the Coachella and San Joaquin Valleys of California. Journal of Medical Entomology, 32(5), 636‚Äì645. https://doi.org/10.1093/jmedent/32.5.643	Lab	Unclear
30	22.8	days	tarsalis	lifespan	Reisen, W. K. (1995). Effect of temperature on Culex tarsalis (Diptera: Culicidae) from the Coachella and San Joaquin Valleys of California. Journal of Medical Entomology, 32(5), 636‚Äì645. https://doi.org/10.1093/jmedent/32.5.644	Lab	Unclear
35	12.8	days	tarsalis	lifespan	Reisen, W. K. (1995). Effect of temperature on Culex tarsalis (Diptera: Culicidae) from the Coachella and San Joaquin Valleys of California. Journal of Medical Entomology, 32(5), 636‚Äì645. https://doi.org/10.1093/jmedent/32.5.645	Lab	Unclear
15	60.2	days	tarsalis	lifespan	Reisen, W. K. (1995). Effect of temperature on Culex tarsalis (Diptera: Culicidae) from the Coachella and San Joaquin Valleys of California. Journal of Medical Entomology, 32(5), 636‚Äì645. https://doi.org/10.1093/jmedent/32.5.646	Lab	Unclear
20	27.4	days	tarsalis	lifespan	Reisen, W. K. (1995). Effect of temperature on Culex tarsalis (Diptera: Culicidae) from the Coachella and San Joaquin Valleys of California. Journal of Medical Entomology, 32(5), 636‚Äì645. https://doi.org/10.1093/jmedent/32.5.647	Lab	Unclear
25	16.5	days	tarsalis	lifespan	Reisen, W. K. (1995). Effect of temperature on Culex tarsalis (Diptera: Culicidae) from the Coachella and San Joaquin Valleys of California. Journal of Medical Entomology, 32(5), 636‚Äì645. https://doi.org/10.1093/jmedent/32.5.648	Lab	Unclear
30	14.9	days	tarsalis	lifespan	Reisen, W. K. (1995). Effect of temperature on Culex tarsalis (Diptera: Culicidae) from the Coachella and San Joaquin Valleys of California. Journal of Medical Entomology, 32(5), 636‚Äì645. https://doi.org/10.1093/jmedent/32.5.649	Lab	Unclear
35	8.3	days	tarsalis	lifespan	Reisen, W. K. (1995). Effect of temperature on Culex tarsalis (Diptera: Culicidae) from the Coachella and San Joaquin Valleys of California. Journal of Medical Entomology, 32(5), 636‚Äì645. https://doi.org/10.1093/jmedent/32.5.650	Lab	Unclear
15	58	days	tarsalis	lifespan	Reisen, W. K. (1995). Effect of temperature on Culex tarsalis (Diptera: Culicidae) from the Coachella and San Joaquin Valleys of California. Journal of Medical Entomology, 32(5), 636‚Äì645. https://doi.org/10.1093/jmedent/32.5.651	Lab	Unclear
20	58.3	days	tarsalis	lifespan	Reisen, W. K. (1995). Effect of temperature on Culex tarsalis (Diptera: Culicidae) from the Coachella and San Joaquin Valleys of California. Journal of Medical Entomology, 32(5), 636‚Äì645. https://doi.org/10.1093/jmedent/32.5.652	Lab	Unclear
25	16.9	days	tarsalis	lifespan	Reisen, W. K. (1995). Effect of temperature on Culex tarsalis (Diptera: Culicidae) from the Coachella and San Joaquin Valleys of California. Journal of Medical Entomology, 32(5), 636‚Äì645. https://doi.org/10.1093/jmedent/32.5.653	Lab	Unclear
30	14.1	days	tarsalis	lifespan	Reisen, W. K. (1995). Effect of temperature on Culex tarsalis (Diptera: Culicidae) from the Coachella and San Joaquin Valleys of California. Journal of Medical Entomology, 32(5), 636‚Äì645. https://doi.org/10.1093/jmedent/32.5.654	Lab	Unclear
35	8.8	days	tarsalis	lifespan	Reisen, W. K. (1995). Effect of temperature on Culex tarsalis (Diptera: Culicidae) from the Coachella and San Joaquin Valleys of California. Journal of Medical Entomology, 32(5), 636‚Äì645. https://doi.org/10.1093/jmedent/32.5.655	Lab	Unclear
14	46	days	tarsalis	lifespan	Reisen, W. K. (1995). Effect of temperature on Culex tarsalis (Diptera: Culicidae) from the Coachella and San Joaquin Valleys of California. Journal of Medical Entomology, 32(5), 636‚Äì645. https://doi.org/10.1093/jmedent/32.5.656	Lab	Unclear
20	59	days	tarsalis	lifespan	Reisen, W. K. (1995). Effect of temperature on Culex tarsalis (Diptera: Culicidae) from the Coachella and San Joaquin Valleys of California. Journal of Medical Entomology, 32(5), 636‚Äì645. https://doi.org/10.1093/jmedent/32.5.657	Lab	Unclear
26	35	days	tarsalis	lifespan	Reisen, W. K. (1995). Effect of temperature on Culex tarsalis (Diptera: Culicidae) from the Coachella and San Joaquin Valleys of California. Journal of Medical Entomology, 32(5), 636‚Äì645. https://doi.org/10.1093/jmedent/32.5.658	Lab	Unclear
32	15	days	tarsalis	lifespan	Reisen, W. K. (1995). Effect of temperature on Culex tarsalis (Diptera: Culicidae) from the Coachella and San Joaquin Valleys of California. Journal of Medical Entomology, 32(5), 636‚Äì645. https://doi.org/10.1093/jmedent/32.5.659	Lab	Unclear
14	32	days	tarsalis	lifespan	Reisen, W. K. (1995). Effect of temperature on Culex tarsalis (Diptera: Culicidae) from the Coachella and San Joaquin Valleys of California. Journal of Medical Entomology, 32(5), 636‚Äì645. https://doi.org/10.1093/jmedent/32.5.660	Lab	Unclear
20	28	days	tarsalis	lifespan	Reisen, W. K. (1995). Effect of temperature on Culex tarsalis (Diptera: Culicidae) from the Coachella and San Joaquin Valleys of California. Journal of Medical Entomology, 32(5), 636‚Äì645. https://doi.org/10.1093/jmedent/32.5.661	Lab	Unclear
26	17	days	tarsalis	lifespan	Reisen, W. K. (1995). Effect of temperature on Culex tarsalis (Diptera: Culicidae) from the Coachella and San Joaquin Valleys of California. Journal of Medical Entomology, 32(5), 636‚Äì645. https://doi.org/10.1093/jmedent/32.5.662	Lab	Unclear
32	14	days	tarsalis	lifespan	Reisen, W. K. (1995). Effect of temperature on Culex tarsalis (Diptera: Culicidae) from the Coachella and San Joaquin Valleys of California. Journal of Medical Entomology, 32(5), 636‚Äì645. https://doi.org/10.1093/jmedent/32.5.663	Lab	Unclear
14	37	days	tarsalis	lifespan	Reisen, W. K. (1995). Effect of temperature on Culex tarsalis (Diptera: Culicidae) from the Coachella and San Joaquin Valleys of California. Journal of Medical Entomology, 32(5), 636‚Äì645. https://doi.org/10.1093/jmedent/32.5.664	Lab	Unclear
20	19	days	tarsalis	lifespan	Reisen, W. K. (1995). Effect of temperature on Culex tarsalis (Diptera: Culicidae) from the Coachella and San Joaquin Valleys of California. Journal of Medical Entomology, 32(5), 636‚Äì645. https://doi.org/10.1093/jmedent/32.5.665	Lab	Unclear
26	21	days	tarsalis	lifespan	Reisen, W. K. (1995). Effect of temperature on Culex tarsalis (Diptera: Culicidae) from the Coachella and San Joaquin Valleys of California. Journal of Medical Entomology, 32(5), 636‚Äì645. https://doi.org/10.1093/jmedent/32.5.666	Lab	Unclear
32	18	days	tarsalis	lifespan	Reisen, W. K. (1995). Effect of temperature on Culex tarsalis (Diptera: Culicidae) from the Coachella and San Joaquin Valleys of California. Journal of Medical Entomology, 32(5), 636‚Äì645. https://doi.org/10.1093/jmedent/32.5.667	Lab	Unclear
14	43	days	tarsalis	lifespan	Reisen, W. K. (1995). Effect of temperature on Culex tarsalis (Diptera: Culicidae) from the Coachella and San Joaquin Valleys of California. Journal of Medical Entomology, 32(5), 636‚Äì645. https://doi.org/10.1093/jmedent/32.5.668	Lab	Unclear
20	32	days	tarsalis	lifespan	Reisen, W. K. (1995). Effect of temperature on Culex tarsalis (Diptera: Culicidae) from the Coachella and San Joaquin Valleys of California. Journal of Medical Entomology, 32(5), 636‚Äì645. https://doi.org/10.1093/jmedent/32.5.669	Lab	Unclear
26	16	days	tarsalis	lifespan	Reisen, W. K. (1995). Effect of temperature on Culex tarsalis (Diptera: Culicidae) from the Coachella and San Joaquin Valleys of California. Journal of Medical Entomology, 32(5), 636‚Äì645. https://doi.org/10.1093/jmedent/32.5.670	Lab	Unclear
32	8	days	tarsalis	lifespan	Reisen, W. K. (1995). Effect of temperature on Culex tarsalis (Diptera: Culicidae) from the Coachella and San Joaquin Valleys of California. Journal of Medical Entomology, 32(5), 636‚Äì645. https://doi.org/10.1093/jmedent/32.5.671	Lab	Unclear
20	27	days	tarsalis	lifespan	Reisen, W. K. (1995). Effect of temperature on Culex tarsalis (Diptera: Culicidae) from the Coachella and San Joaquin Valleys of California. Journal of Medical Entomology, 32(5), 636‚Äì645. https://doi.org/10.1093/jmedent/32.5.672	Lab	Unclear
26	24	days	tarsalis	lifespan	Reisen, W. K. (1995). Effect of temperature on Culex tarsalis (Diptera: Culicidae) from the Coachella and San Joaquin Valleys of California. Journal of Medical Entomology, 32(5), 636‚Äì645. https://doi.org/10.1093/jmedent/32.5.673	Lab	Unclear
32	12	days	tarsalis	lifespan	Reisen, W. K. (1995). Effect of temperature on Culex tarsalis (Diptera: Culicidae) from the Coachella and San Joaquin Valleys of California. Journal of Medical Entomology, 32(5), 636‚Äì645. https://doi.org/10.1093/jmedent/32.5.674	Lab	Unclear
14	48	days	tarsalis	lifespan	Reisen, W. K. (1995). Effect of temperature on Culex tarsalis (Diptera: Culicidae) from the Coachella and San Joaquin Valleys of California. Journal of Medical Entomology, 32(5), 636‚Äì645. https://doi.org/10.1093/jmedent/32.5.675	Lab	Unclear
20	17	days	tarsalis	lifespan	Reisen, W. K. (1995). Effect of temperature on Culex tarsalis (Diptera: Culicidae) from the Coachella and San Joaquin Valleys of California. Journal of Medical Entomology, 32(5), 636‚Äì645. https://doi.org/10.1093/jmedent/32.5.676	Lab	Unclear
26	26	days	tarsalis	lifespan	Reisen, W. K. (1995). Effect of temperature on Culex tarsalis (Diptera: Culicidae) from the Coachella and San Joaquin Valleys of California. Journal of Medical Entomology, 32(5), 636‚Äì645. https://doi.org/10.1093/jmedent/32.5.677	Lab	Unclear
32	21	days	tarsalis	lifespan	Reisen, W. K. (1995). Effect of temperature on Culex tarsalis (Diptera: Culicidae) from the Coachella and San Joaquin Valleys of California. Journal of Medical Entomology, 32(5), 636‚Äì645. https://doi.org/10.1093/jmedent/32.5.678	Lab	Unclear
15	87.1	percent	tarsalis	survival	Reisen, W. K. (1995). Effect of temperature on Culex tarsalis (Diptera: Culicidae) from the Coachella and San Joaquin Valleys of California. Journal of Medical Entomology, 32(5), 636‚Äì645. https://doi.org/10.1093/jmedent/32.5.678	Lab	Unclear
20	85.4	percent	tarsalis	survival	Reisen, W. K. (1995). Effect of temperature on Culex tarsalis (Diptera: Culicidae) from the Coachella and San Joaquin Valleys of California. Journal of Medical Entomology, 32(5), 636‚Äì645. https://doi.org/10.1093/jmedent/32.5.678	Lab	Unclear
25	86.7	percent	tarsalis	survival	Reisen, W. K. (1995). Effect of temperature on Culex tarsalis (Diptera: Culicidae) from the Coachella and San Joaquin Valleys of California. Journal of Medical Entomology, 32(5), 636‚Äì645. https://doi.org/10.1093/jmedent/32.5.678	Lab	Unclear
30	79.4	percent	tarsalis	survival	Reisen, W. K. (1995). Effect of temperature on Culex tarsalis (Diptera: Culicidae) from the Coachella and San Joaquin Valleys of California. Journal of Medical Entomology, 32(5), 636‚Äì645. https://doi.org/10.1093/jmedent/32.5.678	Lab	Unclear
35	49.1	percent	tarsalis	survival	Reisen, W. K. (1995). Effect of temperature on Culex tarsalis (Diptera: Culicidae) from the Coachella and San Joaquin Valleys of California. Journal of Medical Entomology, 32(5), 636‚Äì645. https://doi.org/10.1093/jmedent/32.5.678	Lab	Unclear
15	80.5	percent	tarsalis	survival	Reisen, W. K. (1995). Effect of temperature on Culex tarsalis (Diptera: Culicidae) from the Coachella and San Joaquin Valleys of California. Journal of Medical Entomology, 32(5), 636‚Äì645. https://doi.org/10.1093/jmedent/32.5.678	Lab	Unclear
20	93.2	percent	tarsalis	survival	Reisen, W. K. (1995). Effect of temperature on Culex tarsalis (Diptera: Culicidae) from the Coachella and San Joaquin Valleys of California. Journal of Medical Entomology, 32(5), 636‚Äì645. https://doi.org/10.1093/jmedent/32.5.678	Lab	Unclear
25	68.5	percent	tarsalis	survival	Reisen, W. K. (1995). Effect of temperature on Culex tarsalis (Diptera: Culicidae) from the Coachella and San Joaquin Valleys of California. Journal of Medical Entomology, 32(5), 636‚Äì645. https://doi.org/10.1093/jmedent/32.5.678	Lab	Unclear
30	83.3	percent	tarsalis	survival	Reisen, W. K. (1995). Effect of temperature on Culex tarsalis (Diptera: Culicidae) from the Coachella and San Joaquin Valleys of California. Journal of Medical Entomology, 32(5), 636‚Äì645. https://doi.org/10.1093/jmedent/32.5.678	Lab	Unclear
35	61.7	percent	tarsalis	survival	Reisen, W. K. (1995). Effect of temperature on Culex tarsalis (Diptera: Culicidae) from the Coachella and San Joaquin Valleys of California. Journal of Medical Entomology, 32(5), 636‚Äì645. https://doi.org/10.1093/jmedent/32.5.678	Lab	Unclear
14	36	percent	tarsalis	survival	Reisen, W. K. (1995). Effect of temperature on Culex tarsalis (Diptera: Culicidae) from the Coachella and San Joaquin Valleys of California. Journal of Medical Entomology, 32(5), 636‚Äì645. https://doi.org/10.1093/jmedent/32.5.678	Lab	Unclear
20	87	percent	tarsalis	survival	Reisen, W. K. (1995). Effect of temperature on Culex tarsalis (Diptera: Culicidae) from the Coachella and San Joaquin Valleys of California. Journal of Medical Entomology, 32(5), 636‚Äì645. https://doi.org/10.1093/jmedent/32.5.678	Lab	Unclear
26	71	percent	tarsalis	survival	Reisen, W. K. (1995). Effect of temperature on Culex tarsalis (Diptera: Culicidae) from the Coachella and San Joaquin Valleys of California. Journal of Medical Entomology, 32(5), 636‚Äì645. https://doi.org/10.1093/jmedent/32.5.678	Lab	Unclear
32	79	percent	tarsalis	survival	Reisen, W. K. (1995). Effect of temperature on Culex tarsalis (Diptera: Culicidae) from the Coachella and San Joaquin Valleys of California. Journal of Medical Entomology, 32(5), 636‚Äì645. https://doi.org/10.1093/jmedent/32.5.678	Lab	Unclear
14	75	percent	tarsalis	survival	Reisen, W. K. (1995). Effect of temperature on Culex tarsalis (Diptera: Culicidae) from the Coachella and San Joaquin Valleys of California. Journal of Medical Entomology, 32(5), 636‚Äì645. https://doi.org/10.1093/jmedent/32.5.678	Lab	Unclear
20	56	percent	tarsalis	survival	Reisen, W. K. (1995). Effect of temperature on Culex tarsalis (Diptera: Culicidae) from the Coachella and San Joaquin Valleys of California. Journal of Medical Entomology, 32(5), 636‚Äì645. https://doi.org/10.1093/jmedent/32.5.678	Lab	Unclear
26	76	percent	tarsalis	survival	Reisen, W. K. (1995). Effect of temperature on Culex tarsalis (Diptera: Culicidae) from the Coachella and San Joaquin Valleys of California. Journal of Medical Entomology, 32(5), 636‚Äì645. https://doi.org/10.1093/jmedent/32.5.678	Lab	Unclear
32	72	percent	tarsalis	survival	Reisen, W. K. (1995). Effect of temperature on Culex tarsalis (Diptera: Culicidae) from the Coachella and San Joaquin Valleys of California. Journal of Medical Entomology, 32(5), 636‚Äì645. https://doi.org/10.1093/jmedent/32.5.678	Lab	Unclear
14	53	percent	tarsalis	survival	Reisen, W. K. (1995). Effect of temperature on Culex tarsalis (Diptera: Culicidae) from the Coachella and San Joaquin Valleys of California. Journal of Medical Entomology, 32(5), 636‚Äì645. https://doi.org/10.1093/jmedent/32.5.678	Lab	Unclear
20	49	percent	tarsalis	survival	Reisen, W. K. (1995). Effect of temperature on Culex tarsalis (Diptera: Culicidae) from the Coachella and San Joaquin Valleys of California. Journal of Medical Entomology, 32(5), 636‚Äì645. https://doi.org/10.1093/jmedent/32.5.678	Lab	Unclear
26	62	percent	tarsalis	survival	Reisen, W. K. (1995). Effect of temperature on Culex tarsalis (Diptera: Culicidae) from the Coachella and San Joaquin Valleys of California. Journal of Medical Entomology, 32(5), 636‚Äì645. https://doi.org/10.1093/jmedent/32.5.678	Lab	Unclear
32	71	percent	tarsalis	survival	Reisen, W. K. (1995). Effect of temperature on Culex tarsalis (Diptera: Culicidae) from the Coachella and San Joaquin Valleys of California. Journal of Medical Entomology, 32(5), 636‚Äì645. https://doi.org/10.1093/jmedent/32.5.678	Lab	Unclear
14	45	percent	tarsalis	survival	Reisen, W. K. (1995). Effect of temperature on Culex tarsalis (Diptera: Culicidae) from the Coachella and San Joaquin Valleys of California. Journal of Medical Entomology, 32(5), 636‚Äì645. https://doi.org/10.1093/jmedent/32.5.678	Lab	Unclear
20	79	percent	tarsalis	survival	Reisen, W. K. (1995). Effect of temperature on Culex tarsalis (Diptera: Culicidae) from the Coachella and San Joaquin Valleys of California. Journal of Medical Entomology, 32(5), 636‚Äì645. https://doi.org/10.1093/jmedent/32.5.678	Lab	Unclear
26	70	percent	tarsalis	survival	Reisen, W. K. (1995). Effect of temperature on Culex tarsalis (Diptera: Culicidae) from the Coachella and San Joaquin Valleys of California. Journal of Medical Entomology, 32(5), 636‚Äì645. https://doi.org/10.1093/jmedent/32.5.678	Lab	Unclear
32	83	percent	tarsalis	survival	Reisen, W. K. (1995). Effect of temperature on Culex tarsalis (Diptera: Culicidae) from the Coachella and San Joaquin Valleys of California. Journal of Medical Entomology, 32(5), 636‚Äì645. https://doi.org/10.1093/jmedent/32.5.678	Lab	Unclear
14	1	percent	tarsalis	survival	Reisen, W. K. (1995). Effect of temperature on Culex tarsalis (Diptera: Culicidae) from the Coachella and San Joaquin Valleys of California. Journal of Medical Entomology, 32(5), 636‚Äì645. https://doi.org/10.1093/jmedent/32.5.678	Lab	Unclear
26	73	percent	tarsalis	survival	Reisen, W. K. (1995). Effect of temperature on Culex tarsalis (Diptera: Culicidae) from the Coachella and San Joaquin Valleys of California. Journal of Medical Entomology, 32(5), 636‚Äì645. https://doi.org/10.1093/jmedent/32.5.678	Lab	Unclear
32	82	percent	tarsalis	survival	Reisen, W. K. (1995). Effect of temperature on Culex tarsalis (Diptera: Culicidae) from the Coachella and San Joaquin Valleys of California. Journal of Medical Entomology, 32(5), 636‚Äì645. https://doi.org/10.1093/jmedent/32.5.678	Lab	Unclear
14	4	percent	tarsalis	survival	Reisen, W. K. (1995). Effect of temperature on Culex tarsalis (Diptera: Culicidae) from the Coachella and San Joaquin Valleys of California. Journal of Medical Entomology, 32(5), 636‚Äì645. https://doi.org/10.1093/jmedent/32.5.678	Lab	Unclear
20	36	percent	tarsalis	survival	Reisen, W. K. (1995). Effect of temperature on Culex tarsalis (Diptera: Culicidae) from the Coachella and San Joaquin Valleys of California. Journal of Medical Entomology, 32(5), 636‚Äì645. https://doi.org/10.1093/jmedent/32.5.678	Lab	Unclear
26	68	percent	tarsalis	survival	Reisen, W. K. (1995). Effect of temperature on Culex tarsalis (Diptera: Culicidae) from the Coachella and San Joaquin Valleys of California. Journal of Medical Entomology, 32(5), 636‚Äì645. https://doi.org/10.1093/jmedent/32.5.678	Lab	Unclear
32	70	percent	tarsalis	survival	Reisen, W. K. (1995). Effect of temperature on Culex tarsalis (Diptera: Culicidae) from the Coachella and San Joaquin Valleys of California. Journal of Medical Entomology, 32(5), 636‚Äì645. https://doi.org/10.1093/jmedent/32.5.678	Lab	Unclear
14	55	days	tarsalis	lifespan	Reisen, W. K. (1995). Effect of temperature on Culex tarsalis (Diptera: Culicidae) from the Coachella and San Joaquin Valleys of California. Journal of Medical Entomology, 32(5), 636‚Äì645. https://doi.org/10.1093/jmedent/32.5.679	Lab	Unclear
20	17	days	tarsalis	lifespan	Reisen, W. K. (1995). Effect of temperature on Culex tarsalis (Diptera: Culicidae) from the Coachella and San Joaquin Valleys of California. Journal of Medical Entomology, 32(5), 636‚Äì645. https://doi.org/10.1093/jmedent/32.5.680	Lab	Unclear
26	16	days	tarsalis	lifespan	Reisen, W. K. (1995). Effect of temperature on Culex tarsalis (Diptera: Culicidae) from the Coachella and San Joaquin Valleys of California. Journal of Medical Entomology, 32(5), 636‚Äì645. https://doi.org/10.1093/jmedent/32.5.681	Lab	Unclear
32	6	days	tarsalis	lifespan	Reisen, W. K. (1995). Effect of temperature on Culex tarsalis (Diptera: Culicidae) from the Coachella and San Joaquin Valleys of California. Journal of Medical Entomology, 32(5), 636‚Äì645. https://doi.org/10.1093/jmedent/32.5.682	Lab	Unclear
14	38	days	tarsalis	lifespan	Reisen, W. K. (1995). Effect of temperature on Culex tarsalis (Diptera: Culicidae) from the Coachella and San Joaquin Valleys of California. Journal of Medical Entomology, 32(5), 636‚Äì645. https://doi.org/10.1093/jmedent/32.5.683	Lab	Unclear
20	24	days	tarsalis	lifespan	Reisen, W. K. (1995). Effect of temperature on Culex tarsalis (Diptera: Culicidae) from the Coachella and San Joaquin Valleys of California. Journal of Medical Entomology, 32(5), 636‚Äì645. https://doi.org/10.1093/jmedent/32.5.684	Lab	Unclear
26	11	days	tarsalis	lifespan	Reisen, W. K. (1995). Effect of temperature on Culex tarsalis (Diptera: Culicidae) from the Coachella and San Joaquin Valleys of California. Journal of Medical Entomology, 32(5), 636‚Äì645. https://doi.org/10.1093/jmedent/32.5.685	Lab	Unclear
32	8	days	tarsalis	lifespan	Reisen, W. K. (1995). Effect of temperature on Culex tarsalis (Diptera: Culicidae) from the Coachella and San Joaquin Valleys of California. Journal of Medical Entomology, 32(5), 636‚Äì645. https://doi.org/10.1093/jmedent/32.5.686	Lab	Unclear
14	40	days	tarsalis	lifespan	Reisen, W. K. (1995). Effect of temperature on Culex tarsalis (Diptera: Culicidae) from the Coachella and San Joaquin Valleys of California. Journal of Medical Entomology, 32(5), 636‚Äì645. https://doi.org/10.1093/jmedent/32.5.687	Lab	Unclear
20	21	days	tarsalis	lifespan	Reisen, W. K. (1995). Effect of temperature on Culex tarsalis (Diptera: Culicidae) from the Coachella and San Joaquin Valleys of California. Journal of Medical Entomology, 32(5), 636‚Äì645. https://doi.org/10.1093/jmedent/32.5.688	Lab	Unclear
26	19	days	tarsalis	lifespan	Reisen, W. K. (1995). Effect of temperature on Culex tarsalis (Diptera: Culicidae) from the Coachella and San Joaquin Valleys of California. Journal of Medical Entomology, 32(5), 636‚Äì645. https://doi.org/10.1093/jmedent/32.5.689	Lab	Unclear
32	12	days	tarsalis	lifespan	Reisen, W. K. (1995). Effect of temperature on Culex tarsalis (Diptera: Culicidae) from the Coachella and San Joaquin Valleys of California. Journal of Medical Entomology, 32(5), 636‚Äì645. https://doi.org/10.1093/jmedent/32.5.690	Lab	Unclear
14	43	days	tarsalis	lifespan	Reisen, W. K. (1995). Effect of temperature on Culex tarsalis (Diptera: Culicidae) from the Coachella and San Joaquin Valleys of California. Journal of Medical Entomology, 32(5), 636‚Äì645. https://doi.org/10.1093/jmedent/32.5.691	Lab	Unclear
20	49	days	tarsalis	lifespan	Reisen, W. K. (1995). Effect of temperature on Culex tarsalis (Diptera: Culicidae) from the Coachella and San Joaquin Valleys of California. Journal of Medical Entomology, 32(5), 636‚Äì645. https://doi.org/10.1093/jmedent/32.5.692	Lab	Unclear
26	36	days	tarsalis	lifespan	Reisen, W. K. (1995). Effect of temperature on Culex tarsalis (Diptera: Culicidae) from the Coachella and San Joaquin Valleys of California. Journal of Medical Entomology, 32(5), 636‚Äì645. https://doi.org/10.1093/jmedent/32.5.693	Lab	Unclear
32	14	days	tarsalis	lifespan	Reisen, W. K. (1995). Effect of temperature on Culex tarsalis (Diptera: Culicidae) from the Coachella and San Joaquin Valleys of California. Journal of Medical Entomology, 32(5), 636‚Äì645. https://doi.org/10.1093/jmedent/32.5.694	Lab	Unclear
20	31	days	tarsalis	lifespan	Reisen, W. K. (1995). Effect of temperature on Culex tarsalis (Diptera: Culicidae) from the Coachella and San Joaquin Valleys of California. Journal of Medical Entomology, 32(5), 636‚Äì645. https://doi.org/10.1093/jmedent/32.5.695	Lab	Unclear
26	11	days	tarsalis	lifespan	Reisen, W. K. (1995). Effect of temperature on Culex tarsalis (Diptera: Culicidae) from the Coachella and San Joaquin Valleys of California. Journal of Medical Entomology, 32(5), 636‚Äì645. https://doi.org/10.1093/jmedent/32.5.696	Lab	Unclear
32	11	days	tarsalis	lifespan	Reisen, W. K. (1995). Effect of temperature on Culex tarsalis (Diptera: Culicidae) from the Coachella and San Joaquin Valleys of California. Journal of Medical Entomology, 32(5), 636‚Äì645. https://doi.org/10.1093/jmedent/32.5.697	Lab	Unclear
14	47	days	tarsalis	lifespan	Reisen, W. K. (1995). Effect of temperature on Culex tarsalis (Diptera: Culicidae) from the Coachella and San Joaquin Valleys of California. Journal of Medical Entomology, 32(5), 636‚Äì645. https://doi.org/10.1093/jmedent/32.5.698	Lab	Unclear
20	25	days	tarsalis	lifespan	Reisen, W. K. (1995). Effect of temperature on Culex tarsalis (Diptera: Culicidae) from the Coachella and San Joaquin Valleys of California. Journal of Medical Entomology, 32(5), 636‚Äì645. https://doi.org/10.1093/jmedent/32.5.699	Lab	Unclear
26	25	days	tarsalis	lifespan	Reisen, W. K. (1995). Effect of temperature on Culex tarsalis (Diptera: Culicidae) from the Coachella and San Joaquin Valleys of California. Journal of Medical Entomology, 32(5), 636‚Äì645. https://doi.org/10.1093/jmedent/32.5.700	Lab	Unclear
32	15	days	tarsalis	lifespan	Reisen, W. K. (1995). Effect of temperature on Culex tarsalis (Diptera: Culicidae) from the Coachella and San Joaquin Valleys of California. Journal of Medical Entomology, 32(5), 636‚Äì645. https://doi.org/10.1093/jmedent/32.5.701	Lab	Unclear
25	61.6	percent	tarsalis	egg viability	Reisen, W. K., & Milby, M. M. (1987). Studies on autogeny in Culex tarsalis: 3. Life table attributes of autogenous and anautogenous strains under laboratory conditions. Journal of the American Mosquito Control Association, 3(4), 619‚Äì625.	Lab	Unclear
25	70.2	percent	tarsalis	egg viability	Reisen, W. K., & Milby, M. M. (1987). Studies on autogeny in Culex tarsalis: 3. Life table attributes of autogenous and anautogenous strains under laboratory conditions. Journal of the American Mosquito Control Association, 3(4), 619‚Äì625.	Lab	Unclear
25	63.5	percent	tarsalis	egg viability	Reisen, W. K., & Milby, M. M. (1987). Studies on autogeny in Culex tarsalis: 3. Life table attributes of autogenous and anautogenous strains under laboratory conditions. Journal of the American Mosquito Control Association, 3(4), 619‚Äì625.	Lab	Unclear
25	22.2	days	tarsalis	lifespan	Reisen, W. K., & Milby, M. M. (1987). Studies on autogeny in Culex tarsalis: 3. Life table attributes of autogenous and anautogenous strains under laboratory conditions. Journal of the American Mosquito Control Association, 3(4), 619‚Äì625.	Lab	Unclear
25	22.5	days	tarsalis	lifespan	Reisen, W. K., & Milby, M. M. (1987). Studies on autogeny in Culex tarsalis: 3. Life table attributes of autogenous and anautogenous strains under laboratory conditions. Journal of the American Mosquito Control Association, 3(4), 619‚Äì625.	Lab	Unclear
25	22.6	days	tarsalis	lifespan	Reisen, W. K., & Milby, M. M. (1987). Studies on autogeny in Culex tarsalis: 3. Life table attributes of autogenous and anautogenous strains under laboratory conditions. Journal of the American Mosquito Control Association, 3(4), 619‚Äì625.	Lab	Unclear
25	207.4	eggs/egg raft	tarsalis	oviposition	Reisen, W. K., & Milby, M. M. (1987). Studies on autogeny in Culex tarsalis: 3. Life table attributes of autogenous and anautogenous strains under laboratory conditions. Journal of the American Mosquito Control Association, 3(4), 619‚Äì625.	Lab	Unclear
25	217.7	eggs/egg raft	tarsalis	oviposition	Reisen, W. K., & Milby, M. M. (1987). Studies on autogeny in Culex tarsalis: 3. Life table attributes of autogenous and anautogenous strains under laboratory conditions. Journal of the American Mosquito Control Association, 3(4), 619‚Äì625.	Lab	Unclear
25	232.5	eggs/egg raft	tarsalis	oviposition	Reisen, W. K., & Milby, M. M. (1987). Studies on autogeny in Culex tarsalis: 3. Life table attributes of autogenous and anautogenous strains under laboratory conditions. Journal of the American Mosquito Control Association, 3(4), 619‚Äì625.	Lab	Unclear
25	55.5	percent	tarsalis	survival	Reisen, W. K., & Milby, M. M. (1987). Studies on autogeny in Culex tarsalis: 3. Life table attributes of autogenous and anautogenous strains under laboratory conditions. Journal of the American Mosquito Control Association, 3(4), 619‚Äì625.	Lab	Unclear
25	38.4	percent	tarsalis	survival	Reisen, W. K., & Milby, M. M. (1987). Studies on autogeny in Culex tarsalis: 3. Life table attributes of autogenous and anautogenous strains under laboratory conditions. Journal of the American Mosquito Control Association, 3(4), 619‚Äì625.	Lab	Unclear
25	63	percent	tarsalis	survival	Reisen, W. K., & Milby, M. M. (1987). Studies on autogeny in Culex tarsalis: 3. Life table attributes of autogenous and anautogenous strains under laboratory conditions. Journal of the American Mosquito Control Association, 3(4), 619‚Äì625.	Lab	Unclear
25	62.4	percent	tarsalis	survival	Reisen, W. K., & Milby, M. M. (1987). Studies on autogeny in Culex tarsalis: 3. Life table attributes of autogenous and anautogenous strains under laboratory conditions. Journal of the American Mosquito Control Association, 3(4), 619‚Äì625.	Lab	Unclear
25	53.3	percent	tarsalis	survival	Reisen, W. K., & Milby, M. M. (1987). Studies on autogeny in Culex tarsalis: 3. Life table attributes of autogenous and anautogenous strains under laboratory conditions. Journal of the American Mosquito Control Association, 3(4), 619‚Äì625.	Lab	Unclear
18	48	percent	tarsalis	egg viability	Reisen, W. K., Milby, M. M., & Bock, M. E. (1984). The effects of immature stress on selected events in the life history of Culex tarsalis. Mosquito News (USA).	Lab	Unclear
26	59	percent	tarsalis	egg viability	Reisen, W. K., Milby, M. M., & Bock, M. E. (1984). The effects of immature stress on selected events in the life history of Culex tarsalis. Mosquito News (USA).	Lab	Unclear
31	43	percent	tarsalis	egg viability	Reisen, W. K., Milby, M. M., & Bock, M. E. (1984). The effects of immature stress on selected events in the life history of Culex tarsalis. Mosquito News (USA).	Lab	Unclear
18	19	days	tarsalis	lifespan	Reisen, W. K., Milby, M. M., & Bock, M. E. (1984). The effects of immature stress on selected events in the life history of Culex tarsalis. Mosquito News (USA).	Lab	Unclear
26	19.1	days	tarsalis	lifespan	Reisen, W. K., Milby, M. M., & Bock, M. E. (1984). The effects of immature stress on selected events in the life history of Culex tarsalis. Mosquito News (USA).	Lab	Unclear
31	15	days	tarsalis	lifespan	Reisen, W. K., Milby, M. M., & Bock, M. E. (1984). The effects of immature stress on selected events in the life history of Culex tarsalis. Mosquito News (USA).	Lab	Unclear
18	158	eggs/egg raft	tarsalis	oviposition	Reisen, W. K., Milby, M. M., & Bock, M. E. (1984). The effects of immature stress on selected events in the life history of Culex tarsalis. Mosquito News (USA).	Lab	Unclear
26	161	eggs/egg raft	tarsalis	oviposition	Reisen, W. K., Milby, M. M., & Bock, M. E. (1984). The effects of immature stress on selected events in the life history of Culex tarsalis. Mosquito News (USA).	Lab	Unclear
31	141	eggs/egg raft	tarsalis	oviposition	Reisen, W. K., Milby, M. M., & Bock, M. E. (1984). The effects of immature stress on selected events in the life history of Culex tarsalis. Mosquito News (USA).	Lab	Unclear
15	31.25	days	quinquefasciatus	development	Rueda, L. M., Patel, K. J., Axtell, R. C., & Stinner, R. E. (1990). Temperature-Dependent Development and Survival Rates of Culex quinquefasciatus and Aedes aegypti (Diptera: Culicidae). Journal of Medical Entomology, 27(5), 892‚Äì898. https://doi.org/10.1093/jmedent/27.5.892	Lab	Air
20	12.04819277	days	quinquefasciatus	development	Rueda, L. M., Patel, K. J., Axtell, R. C., & Stinner, R. E. (1990). Temperature-Dependent Development and Survival Rates of Culex quinquefasciatus and Aedes aegypti (Diptera: Culicidae). Journal of Medical Entomology, 27(5), 892‚Äì898. https://doi.org/10.1093/jmedent/27.5.893	Lab	Air
25	10.52631579	days	quinquefasciatus	development	Rueda, L. M., Patel, K. J., Axtell, R. C., & Stinner, R. E. (1990). Temperature-Dependent Development and Survival Rates of Culex quinquefasciatus and Aedes aegypti (Diptera: Culicidae). Journal of Medical Entomology, 27(5), 892‚Äì898. https://doi.org/10.1093/jmedent/27.5.894	Lab	Air
27	7.092198582	days	quinquefasciatus	development	Rueda, L. M., Patel, K. J., Axtell, R. C., & Stinner, R. E. (1990). Temperature-Dependent Development and Survival Rates of Culex quinquefasciatus and Aedes aegypti (Diptera: Culicidae). Journal of Medical Entomology, 27(5), 892‚Äì898. https://doi.org/10.1093/jmedent/27.5.895	Lab	Air
30	7.194244604	days	quinquefasciatus	development	Rueda, L. M., Patel, K. J., Axtell, R. C., & Stinner, R. E. (1990). Temperature-Dependent Development and Survival Rates of Culex quinquefasciatus and Aedes aegypti (Diptera: Culicidae). Journal of Medical Entomology, 27(5), 892‚Äì898. https://doi.org/10.1093/jmedent/27.5.896	Lab	Air
34	7.092198582	days	quinquefasciatus	development	Rueda, L. M., Patel, K. J., Axtell, R. C., & Stinner, R. E. (1990). Temperature-Dependent Development and Survival Rates of Culex quinquefasciatus and Aedes aegypti (Diptera: Culicidae). Journal of Medical Entomology, 27(5), 892‚Äì898. https://doi.org/10.1093/jmedent/27.5.897	Lab	Air
15	38.15	percent	quinquefasciatus	survival	Rueda, L. M., Patel, K. J., Axtell, R. C., & Stinner, R. E. (1990). Temperature-Dependent Development and Survival Rates of Culex quinquefasciatus and Aedes aegypti (Diptera: Culicidae). Journal of Medical Entomology, 27(5), 892‚Äì898. https://doi.org/10.1093/jmedent/27.5.892	Lab	Air
20	85.25	percent	quinquefasciatus	survival	Rueda, L. M., Patel, K. J., Axtell, R. C., & Stinner, R. E. (1990). Temperature-Dependent Development and Survival Rates of Culex quinquefasciatus and Aedes aegypti (Diptera: Culicidae). Journal of Medical Entomology, 27(5), 892‚Äì898. https://doi.org/10.1093/jmedent/27.5.893	Lab	Air
25	90.3	percent	quinquefasciatus	survival	Rueda, L. M., Patel, K. J., Axtell, R. C., & Stinner, R. E. (1990). Temperature-Dependent Development and Survival Rates of Culex quinquefasciatus and Aedes aegypti (Diptera: Culicidae). Journal of Medical Entomology, 27(5), 892‚Äì898. https://doi.org/10.1093/jmedent/27.5.894	Lab	Air
27	84.87	percent	quinquefasciatus	survival	Rueda, L. M., Patel, K. J., Axtell, R. C., & Stinner, R. E. (1990). Temperature-Dependent Development and Survival Rates of Culex quinquefasciatus and Aedes aegypti (Diptera: Culicidae). Journal of Medical Entomology, 27(5), 892‚Äì898. https://doi.org/10.1093/jmedent/27.5.895	Lab	Air
30	83.12	percent	quinquefasciatus	survival	Rueda, L. M., Patel, K. J., Axtell, R. C., & Stinner, R. E. (1990). Temperature-Dependent Development and Survival Rates of Culex quinquefasciatus and Aedes aegypti (Diptera: Culicidae). Journal of Medical Entomology, 27(5), 892‚Äì898. https://doi.org/10.1093/jmedent/27.5.896	Lab	Air
34	42.07	percent	quinquefasciatus	survival	Rueda, L. M., Patel, K. J., Axtell, R. C., & Stinner, R. E. (1990). Temperature-Dependent Development and Survival Rates of Culex quinquefasciatus and Aedes aegypti (Diptera: Culicidae). Journal of Medical Entomology, 27(5), 892‚Äì898. https://doi.org/10.1093/jmedent/27.5.897	Lab	Air
22.1	43.47826087	days	pipiens	development	Schrama, M., Gorsich, E. E., Hunting, E. R., Barmentlo, S. H., Beechler, B., & van Bodegom, P. M. (2018). Eutrophication and predator presence overrule the effects of temperature on mosquito survival and development. PLOS Neglected Tropical Diseases, 12(3), e0006354. https://doi.org/10.1371/journal.pntd.0006355	Field	Air
24.1	40	days	pipiens	development	Schrama, M., Gorsich, E. E., Hunting, E. R., Barmentlo, S. H., Beechler, B., & van Bodegom, P. M. (2018). Eutrophication and predator presence overrule the effects of temperature on mosquito survival and development. PLOS Neglected Tropical Diseases, 12(3), e0006354. https://doi.org/10.1371/journal.pntd.0006356	Field	Air
26.1	40	days	pipiens	development	Schrama, M., Gorsich, E. E., Hunting, E. R., Barmentlo, S. H., Beechler, B., & van Bodegom, P. M. (2018). Eutrophication and predator presence overrule the effects of temperature on mosquito survival and development. PLOS Neglected Tropical Diseases, 12(3), e0006354. https://doi.org/10.1371/journal.pntd.0006357	Field	Air
26.8	43.47826087	days	pipiens	development	Schrama, M., Gorsich, E. E., Hunting, E. R., Barmentlo, S. H., Beechler, B., & van Bodegom, P. M. (2018). Eutrophication and predator presence overrule the effects of temperature on mosquito survival and development. PLOS Neglected Tropical Diseases, 12(3), e0006354. https://doi.org/10.1371/journal.pntd.0006358	Field	Air
22.1	34.48275862	days	pipiens	development	Schrama, M., Gorsich, E. E., Hunting, E. R., Barmentlo, S. H., Beechler, B., & van Bodegom, P. M. (2018). Eutrophication and predator presence overrule the effects of temperature on mosquito survival and development. PLOS Neglected Tropical Diseases, 12(3), e0006354. https://doi.org/10.1371/journal.pntd.0006359	Field	Air
24.1	32.25806452	days	pipiens	development	Schrama, M., Gorsich, E. E., Hunting, E. R., Barmentlo, S. H., Beechler, B., & van Bodegom, P. M. (2018). Eutrophication and predator presence overrule the effects of temperature on mosquito survival and development. PLOS Neglected Tropical Diseases, 12(3), e0006354. https://doi.org/10.1371/journal.pntd.0006360	Field	Air
26.1	32.25806452	days	pipiens	development	Schrama, M., Gorsich, E. E., Hunting, E. R., Barmentlo, S. H., Beechler, B., & van Bodegom, P. M. (2018). Eutrophication and predator presence overrule the effects of temperature on mosquito survival and development. PLOS Neglected Tropical Diseases, 12(3), e0006354. https://doi.org/10.1371/journal.pntd.0006361	Field	Air
26.8	32.25806452	days	pipiens	development	Schrama, M., Gorsich, E. E., Hunting, E. R., Barmentlo, S. H., Beechler, B., & van Bodegom, P. M. (2018). Eutrophication and predator presence overrule the effects of temperature on mosquito survival and development. PLOS Neglected Tropical Diseases, 12(3), e0006354. https://doi.org/10.1371/journal.pntd.0006362	Field	Air
18.3	55.6	percent	quinquefasciatus	egg viability	Shriver, D., & Bickley, W. E. (1964). The effect of temperature on the hatching of eggs of the mosquito. Culex pipiens quinquefasciatus Say. Mosquito News, 24(2), 137‚Äì140.	Lab	Air
23.9	70	percent	quinquefasciatus	egg viability	Shriver, D., & Bickley, W. E. (1964). The effect of temperature on the hatching of eggs of the mosquito. Culex pipiens quinquefasciatus Say. Mosquito News, 24(2), 137‚Äì140.	Lab	Air
29.4	71.4	percent	quinquefasciatus	egg viability	Shriver, D., & Bickley, W. E. (1964). The effect of temperature on the hatching of eggs of the mosquito. Culex pipiens quinquefasciatus Say. Mosquito News, 24(2), 137‚Äì140.	Lab	Air
35	42.6	percent	quinquefasciatus	egg viability	Shriver, D., & Bickley, W. E. (1964). The effect of temperature on the hatching of eggs of the mosquito. Culex pipiens quinquefasciatus Say. Mosquito News, 24(2), 137‚Äì140.	Lab	Air
15	50	days	pipiens	development	Spanoudis, C. G., Andreadis, S. S., Tsaknis, N. K., Petrou, A. P., Gkeka, C. D., & Savopoulou‚ÄìSoultani, M. (2019). Effect of Temperature on Biological Parameters of the West Nile Virus Vector Culex pipiens form ‚Äòmolestus‚Äô (Diptera: Culicidae) in Greece: Constant vs Fluctuating Temperatures. Journal of Medical Entomology, 56(3), 641‚Äì650. https://doi.org/10.1093/jme/tjy226	Unclear	Unclear
17.5	40	days	pipiens	development	Spanoudis, C. G., Andreadis, S. S., Tsaknis, N. K., Petrou, A. P., Gkeka, C. D., & Savopoulou‚ÄìSoultani, M. (2019). Effect of Temperature on Biological Parameters of the West Nile Virus Vector Culex pipiens form ‚Äòmolestus‚Äô (Diptera: Culicidae) in Greece: Constant vs Fluctuating Temperatures. Journal of Medical Entomology, 56(3), 641‚Äì650. https://doi.org/10.1093/jme/tjy227	Unclear	Unclear
20	34.48275862	days	pipiens	development	Spanoudis, C. G., Andreadis, S. S., Tsaknis, N. K., Petrou, A. P., Gkeka, C. D., & Savopoulou‚ÄìSoultani, M. (2019). Effect of Temperature on Biological Parameters of the West Nile Virus Vector Culex pipiens form ‚Äòmolestus‚Äô (Diptera: Culicidae) in Greece: Constant vs Fluctuating Temperatures. Journal of Medical Entomology, 56(3), 641‚Äì650. https://doi.org/10.1093/jme/tjy228	Unclear	Unclear
22.5	23.25581395	days	pipiens	development	Spanoudis, C. G., Andreadis, S. S., Tsaknis, N. K., Petrou, A. P., Gkeka, C. D., & Savopoulou‚ÄìSoultani, M. (2019). Effect of Temperature on Biological Parameters of the West Nile Virus Vector Culex pipiens form ‚Äòmolestus‚Äô (Diptera: Culicidae) in Greece: Constant vs Fluctuating Temperatures. Journal of Medical Entomology, 56(3), 641‚Äì650. https://doi.org/10.1093/jme/tjy229	Unclear	Unclear
25	17.24137931	days	pipiens	development	Spanoudis, C. G., Andreadis, S. S., Tsaknis, N. K., Petrou, A. P., Gkeka, C. D., & Savopoulou‚ÄìSoultani, M. (2019). Effect of Temperature on Biological Parameters of the West Nile Virus Vector Culex pipiens form ‚Äòmolestus‚Äô (Diptera: Culicidae) in Greece: Constant vs Fluctuating Temperatures. Journal of Medical Entomology, 56(3), 641‚Äì650. https://doi.org/10.1093/jme/tjy230	Unclear	Unclear
27.5	15.38461538	days	pipiens	development	Spanoudis, C. G., Andreadis, S. S., Tsaknis, N. K., Petrou, A. P., Gkeka, C. D., & Savopoulou‚ÄìSoultani, M. (2019). Effect of Temperature on Biological Parameters of the West Nile Virus Vector Culex pipiens form ‚Äòmolestus‚Äô (Diptera: Culicidae) in Greece: Constant vs Fluctuating Temperatures. Journal of Medical Entomology, 56(3), 641‚Äì650. https://doi.org/10.1093/jme/tjy231	Unclear	Unclear
30	14.28571429	days	pipiens	development	Spanoudis, C. G., Andreadis, S. S., Tsaknis, N. K., Petrou, A. P., Gkeka, C. D., & Savopoulou‚ÄìSoultani, M. (2019). Effect of Temperature on Biological Parameters of the West Nile Virus Vector Culex pipiens form ‚Äòmolestus‚Äô (Diptera: Culicidae) in Greece: Constant vs Fluctuating Temperatures. Journal of Medical Entomology, 56(3), 641‚Äì650. https://doi.org/10.1093/jme/tjy232	Unclear	Unclear
32.5	10.86956522	days	pipiens	development	Spanoudis, C. G., Andreadis, S. S., Tsaknis, N. K., Petrou, A. P., Gkeka, C. D., & Savopoulou‚ÄìSoultani, M. (2019). Effect of Temperature on Biological Parameters of the West Nile Virus Vector Culex pipiens form ‚Äòmolestus‚Äô (Diptera: Culicidae) in Greece: Constant vs Fluctuating Temperatures. Journal of Medical Entomology, 56(3), 641‚Äì650. https://doi.org/10.1093/jme/tjy233	Unclear	Unclear
15	78.8	percent	pipiens	egg viability	Spanoudis, C. G., Andreadis, S. S., Tsaknis, N. K., Petrou, A. P., Gkeka, C. D., & Savopoulou‚ÄìSoultani, M. (2019). Effect of Temperature on Biological Parameters of the West Nile Virus Vector Culex pipiens form ‚Äòmolestus‚Äô (Diptera: Culicidae) in Greece: Constant vs Fluctuating Temperatures. Journal of Medical Entomology, 56(3), 641‚Äì650. https://doi.org/10.1093/jme/tjy225	Unclear	Unclear
17.5	81.2	percent	pipiens	egg viability	Spanoudis, C. G., Andreadis, S. S., Tsaknis, N. K., Petrou, A. P., Gkeka, C. D., & Savopoulou‚ÄìSoultani, M. (2019). Effect of Temperature on Biological Parameters of the West Nile Virus Vector Culex pipiens form ‚Äòmolestus‚Äô (Diptera: Culicidae) in Greece: Constant vs Fluctuating Temperatures. Journal of Medical Entomology, 56(3), 641‚Äì650. https://doi.org/10.1093/jme/tjy226	Unclear	Unclear
20	78.8	percent	pipiens	egg viability	Spanoudis, C. G., Andreadis, S. S., Tsaknis, N. K., Petrou, A. P., Gkeka, C. D., & Savopoulou‚ÄìSoultani, M. (2019). Effect of Temperature on Biological Parameters of the West Nile Virus Vector Culex pipiens form ‚Äòmolestus‚Äô (Diptera: Culicidae) in Greece: Constant vs Fluctuating Temperatures. Journal of Medical Entomology, 56(3), 641‚Äì650. https://doi.org/10.1093/jme/tjy227	Unclear	Unclear
22.5	76.3	percent	pipiens	egg viability	Spanoudis, C. G., Andreadis, S. S., Tsaknis, N. K., Petrou, A. P., Gkeka, C. D., & Savopoulou‚ÄìSoultani, M. (2019). Effect of Temperature on Biological Parameters of the West Nile Virus Vector Culex pipiens form ‚Äòmolestus‚Äô (Diptera: Culicidae) in Greece: Constant vs Fluctuating Temperatures. Journal of Medical Entomology, 56(3), 641‚Äì650. https://doi.org/10.1093/jme/tjy228	Unclear	Unclear
25	70.9	percent	pipiens	egg viability	Spanoudis, C. G., Andreadis, S. S., Tsaknis, N. K., Petrou, A. P., Gkeka, C. D., & Savopoulou‚ÄìSoultani, M. (2019). Effect of Temperature on Biological Parameters of the West Nile Virus Vector Culex pipiens form ‚Äòmolestus‚Äô (Diptera: Culicidae) in Greece: Constant vs Fluctuating Temperatures. Journal of Medical Entomology, 56(3), 641‚Äì650. https://doi.org/10.1093/jme/tjy229	Unclear	Unclear
27.5	48.8	percent	pipiens	egg viability	Spanoudis, C. G., Andreadis, S. S., Tsaknis, N. K., Petrou, A. P., Gkeka, C. D., & Savopoulou‚ÄìSoultani, M. (2019). Effect of Temperature on Biological Parameters of the West Nile Virus Vector Culex pipiens form ‚Äòmolestus‚Äô (Diptera: Culicidae) in Greece: Constant vs Fluctuating Temperatures. Journal of Medical Entomology, 56(3), 641‚Äì650. https://doi.org/10.1093/jme/tjy230	Unclear	Unclear
30	18.8	percent	pipiens	egg viability	Spanoudis, C. G., Andreadis, S. S., Tsaknis, N. K., Petrou, A. P., Gkeka, C. D., & Savopoulou‚ÄìSoultani, M. (2019). Effect of Temperature on Biological Parameters of the West Nile Virus Vector Culex pipiens form ‚Äòmolestus‚Äô (Diptera: Culicidae) in Greece: Constant vs Fluctuating Temperatures. Journal of Medical Entomology, 56(3), 641‚Äì650. https://doi.org/10.1093/jme/tjy231	Unclear	Unclear
32.5	0	percent	pipiens	egg viability	Spanoudis, C. G., Andreadis, S. S., Tsaknis, N. K., Petrou, A. P., Gkeka, C. D., & Savopoulou‚ÄìSoultani, M. (2019). Effect of Temperature on Biological Parameters of the West Nile Virus Vector Culex pipiens form ‚Äòmolestus‚Äô (Diptera: Culicidae) in Greece: Constant vs Fluctuating Temperatures. Journal of Medical Entomology, 56(3), 641‚Äì650. https://doi.org/10.1093/jme/tjy232	Unclear	Unclear
15	75	days	pipiens	lifespan	Spanoudis, C. G., Andreadis, S. S., Tsaknis, N. K., Petrou, A. P., Gkeka, C. D., & Savopoulou‚ÄìSoultani, M. (2019). Effect of Temperature on Biological Parameters of the West Nile Virus Vector Culex pipiens form ‚Äòmolestus‚Äô (Diptera: Culicidae) in Greece: Constant vs Fluctuating Temperatures. Journal of Medical Entomology, 56(3), 641‚Äì650. https://doi.org/10.1093/jme/tjy224	Unclear	Unclear
17.5	68	days	pipiens	lifespan	Spanoudis, C. G., Andreadis, S. S., Tsaknis, N. K., Petrou, A. P., Gkeka, C. D., & Savopoulou‚ÄìSoultani, M. (2019). Effect of Temperature on Biological Parameters of the West Nile Virus Vector Culex pipiens form ‚Äòmolestus‚Äô (Diptera: Culicidae) in Greece: Constant vs Fluctuating Temperatures. Journal of Medical Entomology, 56(3), 641‚Äì650. https://doi.org/10.1093/jme/tjy225	Unclear	Unclear
20	58	days	pipiens	lifespan	Spanoudis, C. G., Andreadis, S. S., Tsaknis, N. K., Petrou, A. P., Gkeka, C. D., & Savopoulou‚ÄìSoultani, M. (2019). Effect of Temperature on Biological Parameters of the West Nile Virus Vector Culex pipiens form ‚Äòmolestus‚Äô (Diptera: Culicidae) in Greece: Constant vs Fluctuating Temperatures. Journal of Medical Entomology, 56(3), 641‚Äì650. https://doi.org/10.1093/jme/tjy226	Unclear	Unclear
22.5	35	days	pipiens	lifespan	Spanoudis, C. G., Andreadis, S. S., Tsaknis, N. K., Petrou, A. P., Gkeka, C. D., & Savopoulou‚ÄìSoultani, M. (2019). Effect of Temperature on Biological Parameters of the West Nile Virus Vector Culex pipiens form ‚Äòmolestus‚Äô (Diptera: Culicidae) in Greece: Constant vs Fluctuating Temperatures. Journal of Medical Entomology, 56(3), 641‚Äì650. https://doi.org/10.1093/jme/tjy227	Unclear	Unclear
25	24	days	pipiens	lifespan	Spanoudis, C. G., Andreadis, S. S., Tsaknis, N. K., Petrou, A. P., Gkeka, C. D., & Savopoulou‚ÄìSoultani, M. (2019). Effect of Temperature on Biological Parameters of the West Nile Virus Vector Culex pipiens form ‚Äòmolestus‚Äô (Diptera: Culicidae) in Greece: Constant vs Fluctuating Temperatures. Journal of Medical Entomology, 56(3), 641‚Äì650. https://doi.org/10.1093/jme/tjy228	Unclear	Unclear
27.5	22	days	pipiens	lifespan	Spanoudis, C. G., Andreadis, S. S., Tsaknis, N. K., Petrou, A. P., Gkeka, C. D., & Savopoulou‚ÄìSoultani, M. (2019). Effect of Temperature on Biological Parameters of the West Nile Virus Vector Culex pipiens form ‚Äòmolestus‚Äô (Diptera: Culicidae) in Greece: Constant vs Fluctuating Temperatures. Journal of Medical Entomology, 56(3), 641‚Äì650. https://doi.org/10.1093/jme/tjy229	Unclear	Unclear
30	21	days	pipiens	lifespan	Spanoudis, C. G., Andreadis, S. S., Tsaknis, N. K., Petrou, A. P., Gkeka, C. D., & Savopoulou‚ÄìSoultani, M. (2019). Effect of Temperature on Biological Parameters of the West Nile Virus Vector Culex pipiens form ‚Äòmolestus‚Äô (Diptera: Culicidae) in Greece: Constant vs Fluctuating Temperatures. Journal of Medical Entomology, 56(3), 641‚Äì650. https://doi.org/10.1093/jme/tjy230	Unclear	Unclear
32.5	1	days	pipiens	lifespan	Spanoudis, C. G., Andreadis, S. S., Tsaknis, N. K., Petrou, A. P., Gkeka, C. D., & Savopoulou‚ÄìSoultani, M. (2019). Effect of Temperature on Biological Parameters of the West Nile Virus Vector Culex pipiens form ‚Äòmolestus‚Äô (Diptera: Culicidae) in Greece: Constant vs Fluctuating Temperatures. Journal of Medical Entomology, 56(3), 641‚Äì650. https://doi.org/10.1093/jme/tjy231	Unclear	Unclear
15	80.2	eggs/female	pipiens	oviposition	Spanoudis, C. G., Andreadis, S. S., Tsaknis, N. K., Petrou, A. P., Gkeka, C. D., & Savopoulou‚ÄìSoultani, M. (2019). Effect of Temperature on Biological Parameters of the West Nile Virus Vector Culex pipiens form ‚Äòmolestus‚Äô (Diptera: Culicidae) in Greece: Constant vs Fluctuating Temperatures. Journal of Medical Entomology, 56(3), 641‚Äì650. https://doi.org/10.1093/jme/tjy225	Unclear	Unclear
17.5	89.7	eggs/female	pipiens	oviposition	Spanoudis, C. G., Andreadis, S. S., Tsaknis, N. K., Petrou, A. P., Gkeka, C. D., & Savopoulou‚ÄìSoultani, M. (2019). Effect of Temperature on Biological Parameters of the West Nile Virus Vector Culex pipiens form ‚Äòmolestus‚Äô (Diptera: Culicidae) in Greece: Constant vs Fluctuating Temperatures. Journal of Medical Entomology, 56(3), 641‚Äì650. https://doi.org/10.1093/jme/tjy226	Unclear	Unclear
20	124.1	eggs/female	pipiens	oviposition	Spanoudis, C. G., Andreadis, S. S., Tsaknis, N. K., Petrou, A. P., Gkeka, C. D., & Savopoulou‚ÄìSoultani, M. (2019). Effect of Temperature on Biological Parameters of the West Nile Virus Vector Culex pipiens form ‚Äòmolestus‚Äô (Diptera: Culicidae) in Greece: Constant vs Fluctuating Temperatures. Journal of Medical Entomology, 56(3), 641‚Äì650. https://doi.org/10.1093/jme/tjy226	Unclear	Unclear
22.5	104.9	eggs/female	pipiens	oviposition	Spanoudis, C. G., Andreadis, S. S., Tsaknis, N. K., Petrou, A. P., Gkeka, C. D., & Savopoulou‚ÄìSoultani, M. (2019). Effect of Temperature on Biological Parameters of the West Nile Virus Vector Culex pipiens form ‚Äòmolestus‚Äô (Diptera: Culicidae) in Greece: Constant vs Fluctuating Temperatures. Journal of Medical Entomology, 56(3), 641‚Äì650. https://doi.org/10.1093/jme/tjy227	Unclear	Unclear
25	70.8	eggs/female	pipiens	oviposition	Spanoudis, C. G., Andreadis, S. S., Tsaknis, N. K., Petrou, A. P., Gkeka, C. D., & Savopoulou‚ÄìSoultani, M. (2019). Effect of Temperature on Biological Parameters of the West Nile Virus Vector Culex pipiens form ‚Äòmolestus‚Äô (Diptera: Culicidae) in Greece: Constant vs Fluctuating Temperatures. Journal of Medical Entomology, 56(3), 641‚Äì650. https://doi.org/10.1093/jme/tjy228	Unclear	Unclear
27.5	64.6	eggs/female	pipiens	oviposition	Spanoudis, C. G., Andreadis, S. S., Tsaknis, N. K., Petrou, A. P., Gkeka, C. D., & Savopoulou‚ÄìSoultani, M. (2019). Effect of Temperature on Biological Parameters of the West Nile Virus Vector Culex pipiens form ‚Äòmolestus‚Äô (Diptera: Culicidae) in Greece: Constant vs Fluctuating Temperatures. Journal of Medical Entomology, 56(3), 641‚Äì650. https://doi.org/10.1093/jme/tjy229	Unclear	Unclear
30	41.2	eggs/female	pipiens	oviposition	Spanoudis, C. G., Andreadis, S. S., Tsaknis, N. K., Petrou, A. P., Gkeka, C. D., & Savopoulou‚ÄìSoultani, M. (2019). Effect of Temperature on Biological Parameters of the West Nile Virus Vector Culex pipiens form ‚Äòmolestus‚Äô (Diptera: Culicidae) in Greece: Constant vs Fluctuating Temperatures. Journal of Medical Entomology, 56(3), 641‚Äì650. https://doi.org/10.1093/jme/tjy230	Unclear	Unclear
32.5	0	eggs/female	pipiens	oviposition	Spanoudis, C. G., Andreadis, S. S., Tsaknis, N. K., Petrou, A. P., Gkeka, C. D., & Savopoulou‚ÄìSoultani, M. (2019). Effect of Temperature on Biological Parameters of the West Nile Virus Vector Culex pipiens form ‚Äòmolestus‚Äô (Diptera: Culicidae) in Greece: Constant vs Fluctuating Temperatures. Journal of Medical Entomology, 56(3), 641‚Äì650. https://doi.org/10.1093/jme/tjy231	Unclear	Unclear
15	40	percent	pipiens	survival	Spanoudis, C. G., Andreadis, S. S., Tsaknis, N. K., Petrou, A. P., Gkeka, C. D., & Savopoulou‚ÄìSoultani, M. (2019). Effect of Temperature on Biological Parameters of the West Nile Virus Vector Culex pipiens form ‚Äòmolestus‚Äô (Diptera: Culicidae) in Greece: Constant vs Fluctuating Temperatures. Journal of Medical Entomology, 56(3), 641‚Äì650. https://doi.org/10.1093/jme/tjy225	Unclear	Unclear
17.5	52	percent	pipiens	survival	Spanoudis, C. G., Andreadis, S. S., Tsaknis, N. K., Petrou, A. P., Gkeka, C. D., & Savopoulou‚ÄìSoultani, M. (2019). Effect of Temperature on Biological Parameters of the West Nile Virus Vector Culex pipiens form ‚Äòmolestus‚Äô (Diptera: Culicidae) in Greece: Constant vs Fluctuating Temperatures. Journal of Medical Entomology, 56(3), 641‚Äì650. https://doi.org/10.1093/jme/tjy226	Unclear	Unclear
20	58	percent	pipiens	survival	Spanoudis, C. G., Andreadis, S. S., Tsaknis, N. K., Petrou, A. P., Gkeka, C. D., & Savopoulou‚ÄìSoultani, M. (2019). Effect of Temperature on Biological Parameters of the West Nile Virus Vector Culex pipiens form ‚Äòmolestus‚Äô (Diptera: Culicidae) in Greece: Constant vs Fluctuating Temperatures. Journal of Medical Entomology, 56(3), 641‚Äì650. https://doi.org/10.1093/jme/tjy227	Unclear	Unclear
22.5	64	percent	pipiens	survival	Spanoudis, C. G., Andreadis, S. S., Tsaknis, N. K., Petrou, A. P., Gkeka, C. D., & Savopoulou‚ÄìSoultani, M. (2019). Effect of Temperature on Biological Parameters of the West Nile Virus Vector Culex pipiens form ‚Äòmolestus‚Äô (Diptera: Culicidae) in Greece: Constant vs Fluctuating Temperatures. Journal of Medical Entomology, 56(3), 641‚Äì650. https://doi.org/10.1093/jme/tjy228	Unclear	Unclear
25	88	percent	pipiens	survival	Spanoudis, C. G., Andreadis, S. S., Tsaknis, N. K., Petrou, A. P., Gkeka, C. D., & Savopoulou‚ÄìSoultani, M. (2019). Effect of Temperature on Biological Parameters of the West Nile Virus Vector Culex pipiens form ‚Äòmolestus‚Äô (Diptera: Culicidae) in Greece: Constant vs Fluctuating Temperatures. Journal of Medical Entomology, 56(3), 641‚Äì650. https://doi.org/10.1093/jme/tjy229	Unclear	Unclear
27.5	74	percent	pipiens	survival	Spanoudis, C. G., Andreadis, S. S., Tsaknis, N. K., Petrou, A. P., Gkeka, C. D., & Savopoulou‚ÄìSoultani, M. (2019). Effect of Temperature on Biological Parameters of the West Nile Virus Vector Culex pipiens form ‚Äòmolestus‚Äô (Diptera: Culicidae) in Greece: Constant vs Fluctuating Temperatures. Journal of Medical Entomology, 56(3), 641‚Äì650. https://doi.org/10.1093/jme/tjy230	Unclear	Unclear
30	46	percent	pipiens	survival	Spanoudis, C. G., Andreadis, S. S., Tsaknis, N. K., Petrou, A. P., Gkeka, C. D., & Savopoulou‚ÄìSoultani, M. (2019). Effect of Temperature on Biological Parameters of the West Nile Virus Vector Culex pipiens form ‚Äòmolestus‚Äô (Diptera: Culicidae) in Greece: Constant vs Fluctuating Temperatures. Journal of Medical Entomology, 56(3), 641‚Äì650. https://doi.org/10.1093/jme/tjy231	Unclear	Unclear
32.5	19	percent	pipiens	survival	Spanoudis, C. G., Andreadis, S. S., Tsaknis, N. K., Petrou, A. P., Gkeka, C. D., & Savopoulou‚ÄìSoultani, M. (2019). Effect of Temperature on Biological Parameters of the West Nile Virus Vector Culex pipiens form ‚Äòmolestus‚Äô (Diptera: Culicidae) in Greece: Constant vs Fluctuating Temperatures. Journal of Medical Entomology, 56(3), 641‚Äì650. https://doi.org/10.1093/jme/tjy232	Unclear	Unclear
27	126.1	eggs/egg raft	tarsalis	oviposition	Styer, Linda M., et al. ‚ÄúWest Nile Virus Infection Decreases Fecundity of Culex Tarsalis Females.‚Äù Journal of Medical Entomology, vol. 44, no. 6, Nov. 2007, pp. 1074‚Äì85, https://doi.org/10.1603/0022-2585(2007)44[1074:wnvidf]2.0.co;2.	Lab	Unclear
26	81	percent	tarsalis	egg viability	Su, T., & Mulla, M. S. (1998). Ovicidal activity of neem products (azadirachtin) against Culex tarsalis and Culex quinquefasciatus (Diptera: Culicidae). Journal of the American Mosquito Control Association, 14(2), 204‚Äì209.	Lab	Unclear
26	81.8	percent	tarsalis	egg viability	Su, T., & Mulla, M. S. (1998). Ovicidal activity of neem products (azadirachtin) against Culex tarsalis and Culex quinquefasciatus (Diptera: Culicidae). Journal of the American Mosquito Control Association, 14(2), 204‚Äì209.	Lab	Unclear
26	86	percent	tarsalis	egg viability	Su, T., & Mulla, M. S. (1998). Ovicidal activity of neem products (azadirachtin) against Culex tarsalis and Culex quinquefasciatus (Diptera: Culicidae). Journal of the American Mosquito Control Association, 14(2), 204‚Äì209.	Lab	Unclear
26	84.9	percent	tarsalis	egg viability	Su, T., & Mulla, M. S. (1998). Ovicidal activity of neem products (azadirachtin) against Culex tarsalis and Culex quinquefasciatus (Diptera: Culicidae). Journal of the American Mosquito Control Association, 14(2), 204‚Äì209.	Lab	Unclear
26	85.7	percent	tarsalis	egg viability	Su, T., & Mulla, M. S. (1998). Ovicidal activity of neem products (azadirachtin) against Culex tarsalis and Culex quinquefasciatus (Diptera: Culicidae). Journal of the American Mosquito Control Association, 14(2), 204‚Äì209.	Lab	Unclear
26	86.6	percent	tarsalis	egg viability	Su, T., & Mulla, M. S. (1998). Ovicidal activity of neem products (azadirachtin) against Culex tarsalis and Culex quinquefasciatus (Diptera: Culicidae). Journal of the American Mosquito Control Association, 14(2), 204‚Äì209.	Lab	Unclear
26	85.8	percent	tarsalis	egg viability	Su, T., & Mulla, M. S. (1998). Ovicidal activity of neem products (azadirachtin) against Culex tarsalis and Culex quinquefasciatus (Diptera: Culicidae). Journal of the American Mosquito Control Association, 14(2), 204‚Äì209.	Lab	Unclear
26	85.6	percent	tarsalis	egg viability	Su, T., & Mulla, M. S. (1998). Ovicidal activity of neem products (azadirachtin) against Culex tarsalis and Culex quinquefasciatus (Diptera: Culicidae). Journal of the American Mosquito Control Association, 14(2), 204‚Äì209.	Lab	Unclear
26	83.5	percent	tarsalis	egg viability	Su, T., & Mulla, M. S. (1998). Ovicidal activity of neem products (azadirachtin) against Culex tarsalis and Culex quinquefasciatus (Diptera: Culicidae). Journal of the American Mosquito Control Association, 14(2), 204‚Äì209.	Lab	Unclear
27	11.62790698	days	quinquefasciatus	development	Suman, D. S., Tikar, S. N., Mendki, M. J., Sukumaran, D., Agrawal, O. P., Parashar, B. D., & Prakash, S. (2011). Variations in life tables of geographically isolated strains of the mosquito Culex quinquefasciatus. Medical and Veterinary Entomology, 25(3), 276‚Äì288. https://doi.org/10.1111/j.1365-2915.2010.00939.x	Field	Unclear
27	27.4	days	quinquefasciatus	lifespan	Suman, D. S., Tikar, S. N., Mendki, M. J., Sukumaran, D., Agrawal, O. P., Parashar, B. D., & Prakash, S. (2011). Variations in life tables of geographically isolated strains of the mosquito Culex quinquefasciatus. Medical and Veterinary Entomology, 25(3), 276‚Äì288. https://doi.org/10.1111/j.1365-2915.2010.00939.x	Field	Unclear
27	512.4	eggs/female/lifespan	quinquefasciatus	oviposition	Suman, D. S., Tikar, S. N., Mendki, M. J., Sukumaran, D., Agrawal, O. P., Parashar, B. D., & Prakash, S. (2011). Variations in life tables of geographically isolated strains of the mosquito Culex quinquefasciatus. Medical and Veterinary Entomology, 25(3), 276‚Äì288. https://doi.org/10.1111/j.1365-2915.2010.00939.x	Field	Unclear
30	14	days	quinquefasciatus	lifespan	Swain, V., Seth, R. K., Mohanty, S. S., & Raghavendra, K. (2008). Effect of temperature on development, eclosion, longevity and survivorship of malathion-resistant and malathion-susceptible strain of Culex quinquefasciatus. Parasitology Research, 103(2), 299‚Äì303. https://doi.org/10.1007/s00436-008-0969-7	Lab	Water
30	14.2	days	quinquefasciatus	lifespan	Swain, V., Seth, R. K., Mohanty, S. S., & Raghavendra, K. (2008). Effect of temperature on development, eclosion, longevity and survivorship of malathion-resistant and malathion-susceptible strain of Culex quinquefasciatus. Parasitology Research, 103(2), 299‚Äì303. https://doi.org/10.1007/s00436-008-0969-8	Lab	Water
39	16	days	quinquefasciatus	lifespan	Swain, V., Seth, R. K., Mohanty, S. S., & Raghavendra, K. (2008). Effect of temperature on development, eclosion, longevity and survivorship of malathion-resistant and malathion-susceptible strain of Culex quinquefasciatus. Parasitology Research, 103(2), 299‚Äì303. https://doi.org/10.1007/s00436-008-0969-9	Lab	Water
39	12.2	days	quinquefasciatus	lifespan	Swain, V., Seth, R. K., Mohanty, S. S., & Raghavendra, K. (2008). Effect of temperature on development, eclosion, longevity and survivorship of malathion-resistant and malathion-susceptible strain of Culex quinquefasciatus. Parasitology Research, 103(2), 299‚Äì303. https://doi.org/10.1007/s00436-008-0969-10	Lab	Water
30	79	percent	quinquefasciatus	survival	Swain, V., Seth, R. K., Mohanty, S. S., & Raghavendra, K. (2008). Effect of temperature on development, eclosion, longevity and survivorship of malathion-resistant and malathion-susceptible strain of Culex quinquefasciatus. Parasitology Research, 103(2), 299‚Äì303. https://doi.org/10.1007/s00436-008-0969-5	Lab	Water
30	68	percent	quinquefasciatus	survival	Swain, V., Seth, R. K., Mohanty, S. S., & Raghavendra, K. (2008). Effect of temperature on development, eclosion, longevity and survivorship of malathion-resistant and malathion-susceptible strain of Culex quinquefasciatus. Parasitology Research, 103(2), 299‚Äì303. https://doi.org/10.1007/s00436-008-0969-6	Lab	Water
37	21	percent	quinquefasciatus	survival	Swain, V., Seth, R. K., Mohanty, S. S., & Raghavendra, K. (2008). Effect of temperature on development, eclosion, longevity and survivorship of malathion-resistant and malathion-susceptible strain of Culex quinquefasciatus. Parasitology Research, 103(2), 299‚Äì303. https://doi.org/10.1007/s00436-008-0969-7	Lab	Water
37	32	percent	quinquefasciatus	survival	Swain, V., Seth, R. K., Mohanty, S. S., & Raghavendra, K. (2008). Effect of temperature on development, eclosion, longevity and survivorship of malathion-resistant and malathion-susceptible strain of Culex quinquefasciatus. Parasitology Research, 103(2), 299‚Äì303. https://doi.org/10.1007/s00436-008-0969-8	Lab	Water
26	88.3	percent	tarsalis	egg viability	T. Su and M. S. Mulla, ‚ÄúSelection-Dependent Trends of Autogeny and Blood Feeding in an Autogenous Strain of Culex Tarsalis (Diptera:Culicidae),‚Äù Journal of the American Mosquito Control Association 13, no. 2 (June 1997): 145‚Äì149.	Lab	Unclear
26	82.1	percent	tarsalis	egg viability	T. Su and M. S. Mulla, ‚ÄúSelection-Dependent Trends of Autogeny and Blood Feeding in an Autogenous Strain of Culex Tarsalis (Diptera:Culicidae),‚Äù Journal of the American Mosquito Control Association 13, no. 2 (June 1997): 145‚Äì149.	Lab	Unclear
26	85	percent	tarsalis	egg viability	T. Su and M. S. Mulla, ‚ÄúSelection-Dependent Trends of Autogeny and Blood Feeding in an Autogenous Strain of Culex Tarsalis (Diptera:Culicidae),‚Äù Journal of the American Mosquito Control Association 13, no. 2 (June 1997): 145‚Äì149.	Lab	Unclear
26	73.2	percent	tarsalis	egg viability	T. Su and M. S. Mulla, ‚ÄúSelection-Dependent Trends of Autogeny and Blood Feeding in an Autogenous Strain of Culex Tarsalis (Diptera:Culicidae),‚Äù Journal of the American Mosquito Control Association 13, no. 2 (June 1997): 145‚Äì149.	Lab	Unclear
26	75.4	percent	tarsalis	egg viability	T. Su and M. S. Mulla, ‚ÄúSelection-Dependent Trends of Autogeny and Blood Feeding in an Autogenous Strain of Culex Tarsalis (Diptera:Culicidae),‚Äù Journal of the American Mosquito Control Association 13, no. 2 (June 1997): 145‚Äì149.	Lab	Unclear
26	56.2	eggs/egg raft	tarsalis	oviposition	T. Su and M. S. Mulla, ‚ÄúSelection-Dependent Trends of Autogeny and Blood Feeding in an Autogenous Strain of Culex Tarsalis (Diptera:Culicidae),‚Äù Journal of the American Mosquito Control Association 13, no. 2 (June 1997): 145‚Äì149.	Lab	Unclear
26	51.9	eggs/egg raft	tarsalis	oviposition	T. Su and M. S. Mulla, ‚ÄúSelection-Dependent Trends of Autogeny and Blood Feeding in an Autogenous Strain of Culex Tarsalis (Diptera:Culicidae),‚Äù Journal of the American Mosquito Control Association 13, no. 2 (June 1997): 145‚Äì149.	Lab	Unclear
26	42.9	eggs/egg raft	tarsalis	oviposition	T. Su and M. S. Mulla, ‚ÄúSelection-Dependent Trends of Autogeny and Blood Feeding in an Autogenous Strain of Culex Tarsalis (Diptera:Culicidae),‚Äù Journal of the American Mosquito Control Association 13, no. 2 (June 1997): 145‚Äì149.	Lab	Unclear
26	36	eggs/egg raft	tarsalis	oviposition	T. Su and M. S. Mulla, ‚ÄúSelection-Dependent Trends of Autogeny and Blood Feeding in an Autogenous Strain of Culex Tarsalis (Diptera:Culicidae),‚Äù Journal of the American Mosquito Control Association 13, no. 2 (June 1997): 145‚Äì149.	Lab	Unclear
28.66	9.708737864	days	quinquefasciatus	development	Ukubuiwe, A. C., Olayemi, I. K., Arimoro, F. O., Omalu, I. C. J., Baba, B. M., Ukubuiwe, C. C., Odeyemi, M. O., & Adeniyi, K. A. (2018). Influence of rearing-water temperature on life stages‚Äô vector attributes, distribution and utilisation of metabolic reserves in Culex quinquefasciatus (Diptera: Culicidae): implications for disease transmission and vector control. The Journal of Basic and Appl…	Lab	Water
30	8	days	quinquefasciatus	development	Ukubuiwe, A. C., Olayemi, I. K., Arimoro, F. O., Omalu, I. C. J., Baba, B. M., Ukubuiwe, C. C., Odeyemi, M. O., & Adeniyi, K. A. (2018). Influence of rearing-water temperature on life stages‚Äô vector attributes, distribution and utilisation of metabolic reserves in Culex quinquefasciatus (Diptera: Culicidae): implications for disease transmission and vector control. The Journal of Basic and Appl…	Lab	Water
32	7.633587786	days	quinquefasciatus	development	Ukubuiwe, A. C., Olayemi, I. K., Arimoro, F. O., Omalu, I. C. J., Baba, B. M., Ukubuiwe, C. C., Odeyemi, M. O., & Adeniyi, K. A. (2018). Influence of rearing-water temperature on life stages‚Äô vector attributes, distribution and utilisation of metabolic reserves in Culex quinquefasciatus (Diptera: Culicidae): implications for disease transmission and vector control. The Journal of Basic and Appl…	Lab	Water
34	6.41025641	days	quinquefasciatus	development	Ukubuiwe, A. C., Olayemi, I. K., Arimoro, F. O., Omalu, I. C. J., Baba, B. M., Ukubuiwe, C. C., Odeyemi, M. O., & Adeniyi, K. A. (2018). Influence of rearing-water temperature on life stages‚Äô vector attributes, distribution and utilisation of metabolic reserves in Culex quinquefasciatus (Diptera: Culicidae): implications for disease transmission and vector control. The Journal of Basic and Appl…	Lab	Water
28.66	19.33	days	quinquefasciatus	lifespan	Ukubuiwe, A. C., Olayemi, I. K., Arimoro, F. O., Omalu, I. C. J., Baba, B. M., Ukubuiwe, C. C., Odeyemi, M. O., & Adeniyi, K. A. (2018). Influence of rearing-water temperature on life stages‚Äô vector attributes, distribution and utilisation of metabolic reserves in Culex quinquefasciatus (Diptera: Culicidae): implications for disease transmission and vector control. The Journal of Basic and Appl…	Lab	Water
30	23.92	days	quinquefasciatus	lifespan	Ukubuiwe, A. C., Olayemi, I. K., Arimoro, F. O., Omalu, I. C. J., Baba, B. M., Ukubuiwe, C. C., Odeyemi, M. O., & Adeniyi, K. A. (2018). Influence of rearing-water temperature on life stages‚Äô vector attributes, distribution and utilisation of metabolic reserves in Culex quinquefasciatus (Diptera: Culicidae): implications for disease transmission and vector control. The Journal of Basic and Appl…	Lab	Water
32	20.59	days	quinquefasciatus	lifespan	Ukubuiwe, A. C., Olayemi, I. K., Arimoro, F. O., Omalu, I. C. J., Baba, B. M., Ukubuiwe, C. C., Odeyemi, M. O., & Adeniyi, K. A. (2018). Influence of rearing-water temperature on life stages‚Äô vector attributes, distribution and utilisation of metabolic reserves in Culex quinquefasciatus (Diptera: Culicidae): implications for disease transmission and vector control. The Journal of Basic and Appl…	Lab	Water
34	16.79	days	quinquefasciatus	lifespan	Ukubuiwe, A. C., Olayemi, I. K., Arimoro, F. O., Omalu, I. C. J., Baba, B. M., Ukubuiwe, C. C., Odeyemi, M. O., & Adeniyi, K. A. (2018). Influence of rearing-water temperature on life stages‚Äô vector attributes, distribution and utilisation of metabolic reserves in Culex quinquefasciatus (Diptera: Culicidae): implications for disease transmission and vector control. The Journal of Basic and Appl…	Lab	Water
28.66	94.01	percent	quinquefasciatus	survival	Ukubuiwe, A. C., Olayemi, I. K., Arimoro, F. O., Omalu, I. C. J., Baba, B. M., Ukubuiwe, C. C., Odeyemi, M. O., & Adeniyi, K. A. (2018). Influence of rearing-water temperature on life stages‚Äô vector attributes, distribution and utilisation of metabolic reserves in Culex quinquefasciatus (Diptera: Culicidae): implications for disease transmission and vector control. The Journal of Basic and Appl…	Lab	Water
30	89.09	percent	quinquefasciatus	survival	Ukubuiwe, A. C., Olayemi, I. K., Arimoro, F. O., Omalu, I. C. J., Baba, B. M., Ukubuiwe, C. C., Odeyemi, M. O., & Adeniyi, K. A. (2018). Influence of rearing-water temperature on life stages‚Äô vector attributes, distribution and utilisation of metabolic reserves in Culex quinquefasciatus (Diptera: Culicidae): implications for disease transmission and vector control. The Journal of Basic and Appl…	Lab	Water
32	88.22	percent	quinquefasciatus	survival	Ukubuiwe, A. C., Olayemi, I. K., Arimoro, F. O., Omalu, I. C. J., Baba, B. M., Ukubuiwe, C. C., Odeyemi, M. O., & Adeniyi, K. A. (2018). Influence of rearing-water temperature on life stages‚Äô vector attributes, distribution and utilisation of metabolic reserves in Culex quinquefasciatus (Diptera: Culicidae): implications for disease transmission and vector control. The Journal of Basic and Appl…	Lab	Water
34	73.26	percent	quinquefasciatus	survival	Ukubuiwe, A. C., Olayemi, I. K., Arimoro, F. O., Omalu, I. C. J., Baba, B. M., Ukubuiwe, C. C., Odeyemi, M. O., & Adeniyi, K. A. (2018). Influence of rearing-water temperature on life stages‚Äô vector attributes, distribution and utilisation of metabolic reserves in Culex quinquefasciatus (Diptera: Culicidae): implications for disease transmission and vector control. The Journal of Basic and Appl…	Lab	Water
21	66	percent	tarsalis	egg viability	Young, A. D. M., & Downe, A. E. R. (1983). Influence of mating on sexual receptivity and oviposition in the mosquito, Culex tarsalis. Physiological Entomology, 8(2), 213‚Äì217. https://doi.org/10.1111/j.1365-3032.1983.tb00351.x	Unclear	Unclear
21	75	percent	tarsalis	egg viability	Young, A. D. M., & Downe, A. E. R. (1983). Influence of mating on sexual receptivity and oviposition in the mosquito, Culex tarsalis. Physiological Entomology, 8(2), 213‚Äì217. https://doi.org/10.1111/j.1365-3032.1983.tb00351.x	Unclear	Unclear
21	72	percent	tarsalis	egg viability	Young, A. D. M., & Downe, A. E. R. (1983). Influence of mating on sexual receptivity and oviposition in the mosquito, Culex tarsalis. Physiological Entomology, 8(2), 213‚Äì217. https://doi.org/10.1111/j.1365-3032.1983.tb00351.x	Unclear	Unclear
21	121	eggs/egg raft	tarsalis	oviposition	Young, A. D. M., & Downe, A. E. R. (1983). Influence of mating on sexual receptivity and oviposition in the mosquito, Culex tarsalis. Physiological Entomology, 8(2), 213‚Äì217. https://doi.org/10.1111/j.1365-3032.1983.tb00351.x	Unclear	Unclear
21	93	eggs/egg raft	tarsalis	oviposition	Young, A. D. M., & Downe, A. E. R. (1983). Influence of mating on sexual receptivity and oviposition in the mosquito, Culex tarsalis. Physiological Entomology, 8(2), 213‚Äì217. https://doi.org/10.1111/j.1365-3032.1983.tb00351.x	Unclear	Unclear
21	71	eggs/egg raft	tarsalis	oviposition	Young, A. D. M., & Downe, A. E. R. (1983). Influence of mating on sexual receptivity and oviposition in the mosquito, Culex tarsalis. Physiological Entomology, 8(2), 213‚Äì217. https://doi.org/10.1111/j.1365-3032.1983.tb00351.x	Unclear	Unclear
20	18.51851852	days	pipiens	development	Zayed, A. B., Mostafa, A. A., Moselhy, W. A., Mahmoud, H. I., & Hassan, S. H. (2019). Influence of Temperature Change on the Growth and Susceptibility of the Common House Mosquito, Culex pipiens in Egypt to Some Insecticides. International Journal of Ecotoxicology and Ecobiology, 4(2), 42. https://doi.org/10.11648/j.ijee.20190402.12	Lab	Water
25	12.82051282	days	pipiens	development	Zayed, A. B., Mostafa, A. A., Moselhy, W. A., Mahmoud, H. I., & Hassan, S. H. (2019). Influence of Temperature Change on the Growth and Susceptibility of the Common House Mosquito, Culex pipiens in Egypt to Some Insecticides. International Journal of Ecotoxicology and Ecobiology, 4(2), 42. https://doi.org/10.11648/j.ijee.20190402.12	Lab	Water
30	8.196721311	days	pipiens	development	Zayed, A. B., Mostafa, A. A., Moselhy, W. A., Mahmoud, H. I., & Hassan, S. H. (2019). Influence of Temperature Change on the Growth and Susceptibility of the Common House Mosquito, Culex pipiens in Egypt to Some Insecticides. International Journal of Ecotoxicology and Ecobiology, 4(2), 42. https://doi.org/10.11648/j.ijee.20190402.12	Lab	Water
20	80	percent	pipiens	survival	Zayed, A. B., Mostafa, A. A., Moselhy, W. A., Mahmoud, H. I., & Hassan, S. H. (2019). Influence of Temperature Change on the Growth and Susceptibility of the Common House Mosquito, Culex pipiens in Egypt to Some Insecticides. International Journal of Ecotoxicology and Ecobiology, 4(2), 42. https://doi.org/10.11648/j.ijee.20190402.12	Lab	Water
25	90	percent	pipiens	survival	Zayed, A. B., Mostafa, A. A., Moselhy, W. A., Mahmoud, H. I., & Hassan, S. H. (2019). Influence of Temperature Change on the Growth and Susceptibility of the Common House Mosquito, Culex pipiens in Egypt to Some Insecticides. International Journal of Ecotoxicology and Ecobiology, 4(2), 42. https://doi.org/10.11648/j.ijee.20190402.12	Lab	Water
30	95	percent	pipiens	survival	Zayed, A. B., Mostafa, A. A., Moselhy, W. A., Mahmoud, H. I., & Hassan, S. H. (2019). Influence of Temperature Change on the Growth and Susceptibility of the Common House Mosquito, Culex pipiens in Egypt to Some Insecticides. International Journal of Ecotoxicology and Ecobiology, 4(2), 42. https://doi.org/10.11648/j.ijee.20190402.12	Lab	Water
