# Supplementary material for: Scoping review of Culex mosquito life history trait heterogeneity in response to temperature
Source: Parasit Vectors. 2023 Jun 14;16:200. doi: 10.1186/s13071-023-05792-3 (PMC10265793; doi:10.1186/s13071-023-05792-3)
Supplement: Supplementary file 2 — Additional file 2: Dataset S2. Full details of the review broken down by parameter and species, including data and notes. [file 13071_2023_5792_MOESM2_ESM.csv]

DEVELOPMENT															EGG VIABILITY															LIFESPAN													OVIPOSITION
Definition: maturation time in days															Definition: percentage of eggs that hatch															Definition: number of days adult mosquito lives													Definition: measure of reproductive potential; number of eggs/egg rafts
SPECIES	Life stage	Unit	Temp °C	N	Range	Median	Mean: Dev. Time	SE	SD	Geographic location	Environmental Drivers	Method	Notes	Citation	SPECIES	Unit	Temp C	Value	Min	Max	Median	Mean	SE	Std. Dev.	N	Geographic location	Environmental drivers/ Notes	Method/Notes	Citation	SPECIES	Unit	Temp (°C)	Value	Range	Median	Mean	SE	Std. Dev.	Geographic location	Environmental Drivers, notes	Method /Notes	Citation	SPECIES	Temp (C)	Unit	Value	Min	Max	Median
Cx. QUINQUEFASCIATUS															Cx. QUINQUEFASCIATUS															Cx. QUINQUEFASCIATUS													Cx. QUINQUEFASCIATUS
	Egg to adult	days	15	52			31.35	0.46		Raleigh, North Carolina, USA	temperature	Controlled experimental study on effect of temp on development and survival	Time from egg hatch to adult emergence reported here; paper has time for each specific stage of development as well, easily accessible if needed	Rueda, L. M., Patel, K. J., Axtell, R. C., & Stinner, R. E. (1990). Temperature-Dependent Development and Survival Rates of Culex quinquefasciatus and Aedes aegypti (Diptera: Culicidae). Journal of Medical Entomology, 27(5), 892–898. https://doi.org/10.1093/jmedent/27.5.892		percent hatchability	27					96.3	1.26					Experimental study examining effects of Artemisia annua extract on Culex life history traits. Values listed are from control group.	Cheah, S.-X., Tay, J.-W., Chan, L.-K., & Jaal, Z. (2013). Larvicidal, oviposition, and ovicidal effects of Artemisia annua (Asterales: Asteraceae) against Aedes aegypti, Anopheles sinensis, and Culex quinquefasciatus (Diptera: Culicidae). Parasitology Research, 112(9), 3275–3282. https://doi.org/10.1007/s00436-013-3506-0		days	15				26.06			Mosquera, Colombia	temperature and elevation	This paper looked at differences in life history traits between 3 Culex populations in different temperature zones.	García G, C., Escovar, J., Londoño B, C., & Moncada A, L. (2010). Altitude and life tables of Culex quinquefasciatus (Diptera Cucilidae) populations. Revista Colombiana de Entomología, 36(1), 62–67.		27	eggs per egg raft
	Egg to adult	days	20	164			12.07	0.14						Rueda, L. M., Patel, K. J., Axtell, R. C., & Stinner, R. E. (1990). Temperature-Dependent Development and Survival Rates of Culex quinquefasciatus and Aedes aegypti (Diptera: Culicidae). Journal of Medical Entomology, 27(5), 892–898. https://doi.org/10.1093/jmedent/27.5.893		percent hatched	0 10 12 13 15 17 19 22 24 26 28 30 32 33 34 35 37 38 39	0 0 0 0 7.7 16.8 20.6 24.9 31.9 38.3 62 71.9 85.5 77.4 61.4 54.6 28.6 15.7 0							673 593 609 493 653 578 677 578 602 543 658 648 595 646 700 634 559 571 608	Khartoum, Sudan	Temperature	Experimental laboratory study examining effects of temperature over 24-hr period on egg hatching. Eggs collected from artificial pond; no. replicates in experiment was 5	Rayah, E. A. E., & Groun, N. A. A. (1983). Effect of temperature on hatching eggs and embryonic survival in the mosquito Culex quinquefasciatus. Entomologia Experimentalis et Applicata, 33(3), 349–351. https://doi.org/10.1111/j.1570-7458.1983.tb03281.x		days	22				24.12			Fusagasugá, Colombia	temperature and elevation		García G, C., Escovar, J., Londoño B, C., & Moncada A, L. (2010). Altitude and life tables of Culex quinquefasciatus (Diptera Cucilidae) populations. Revista Colombiana de Entomología, 36(1), 62–67.		range 2 - 45	eggs per egg raft
	Egg to adult	days	25	178			10.52	0.12						Rueda, L. M., Patel, K. J., Axtell, R. C., & Stinner, R. E. (1990). Temperature-Dependent Development and Survival Rates of Culex quinquefasciatus and Aedes aegypti (Diptera: Culicidae). Journal of Medical Entomology, 27(5), 892–898. https://doi.org/10.1093/jmedent/27.5.894		percent hatched	18.3	55.6								Maryland, USA	temperature	graduate thesis examining effects of temperature on egg production of cx. quinquefasciatus.	Shriver, D., & Bickley, W. E. (1964). The effect of temperature on the hatching of eggs of the mosquito. Culex pipiens quinquefasciatus Say. Mosquito News, 24(2), 137–140.		days	33				40.77			Girardot, Colombia	temperature and elevation		García G, C., Escovar, J., Londoño B, C., & Moncada A, L. (2010). Altitude and life tables of Culex quinquefasciatus (Diptera Cucilidae) populations. Revista Colombiana de Entomología, 36(1), 62–67.		range 2 - 45	eggs per egg raft
	Egg to adult	days	27	166			7.07	0.05						Rueda, L. M., Patel, K. J., Axtell, R. C., & Stinner, R. E. (1990). Temperature-Dependent Development and Survival Rates of Culex quinquefasciatus and Aedes aegypti (Diptera: Culicidae). Journal of Medical Entomology, 27(5), 892–898. https://doi.org/10.1093/jmedent/27.5.895			23.9	70											Shriver, D., & Bickley, W. E. (1964). The effect of temperature on the hatching of eggs of the mosquito. Culex pipiens quinquefasciatus Say. Mosquito News, 24(2), 137–140.		days	27				lab: 27.4	0.16		India, various locations. Lab = laboratory in Gwalior; JD = Jodhpur; BKN = Bikaner; JMN = Jamnagar; BTH = Bathinda	temperature, precipitation, location	This paper thoroughly examined differences in life history traits between strains of cx. quinquefasciatus from different geographically isolated areas. Values reported here are the life expectancy of females from emergence. Temperatures are the annual ranges for each geographic location, which were positively correlated with differences in life history attributes.	Suman, D. S., Tikar, S. N., Mendki, M. J., Sukumaran, D., Agrawal, O. P., Parashar, B. D., & Prakash, S. (2011). Variations in life tables of geographically isolated strains of the mosquito Culex quinquefasciatus. Medical and Veterinary Entomology, 25(3), 276–288. https://doi.org/10.1111/j.1365-2915.2010.00939.x		range 9 - 36	eggs per egg raft
	Egg to adult	days	30	145			7.21	0.06						Rueda, L. M., Patel, K. J., Axtell, R. C., & Stinner, R. E. (1990). Temperature-Dependent Development and Survival Rates of Culex quinquefasciatus and Aedes aegypti (Diptera: Culicidae). Journal of Medical Entomology, 27(5), 892–898. https://doi.org/10.1093/jmedent/27.5.896			29.4	71.4											Shriver, D., & Bickley, W. E. (1964). The effect of temperature on the hatching of eggs of the mosquito. Culex pipiens quinquefasciatus Say. Mosquito News, 24(2), 137–140.		days	range 2 - 45				JD: 30.8	0.28							range -2 - 47	eggs per egg raft
	Egg to adult	days	34	73			7.08	0.06						Rueda, L. M., Patel, K. J., Axtell, R. C., & Stinner, R. E. (1990). Temperature-Dependent Development and Survival Rates of Culex quinquefasciatus and Aedes aegypti (Diptera: Culicidae). Journal of Medical Entomology, 27(5), 892–898. https://doi.org/10.1093/jmedent/27.5.897			35	42.6											Shriver, D., & Bickley, W. E. (1964). The effect of temperature on the hatching of eggs of the mosquito. Culex pipiens quinquefasciatus Say. Mosquito News, 24(2), 137–140.		days	range 2 - 45				BKN: 28.0	0.4							27	eggs per female per lifespan
	Larva + pupa	days	16.6				23.56	0.2		Cordoba City, Argentina	Temperature	Experimental; lab-reared colonies from field collections	Larvae, pupae and egg rafts obtained from artificial and natural habitats such as tires, buckets, tins, canals, drains, and ditches	Grech, M. G., Sartor, P. D., Almirón, W. R., & Ludueña-Almeida, F. F. (2015). Effect of temperature on life history traits during immature development of Aedes aegypti and Culex quinquefasciatus (Diptera: Culicidae) from Córdoba city, Argentina. Acta Tropica, 146, 1–6. https://doi.org/10.1016/j.actatropica.2015.02.010		percent hatched	28	96.33								Dhaka, Bangladesh		Controlled laboratory study using field collected eggs. Values listed are control (28 C) and treatment (40 C exposed for 4 hours)	Khan, H. R., & Hossain, M. M. (2013). High temperature treatment on the eggs of the mosquito, Culex quinquefasciatus Say and its effects on the subsequent stages developed therefrom. Journal of the Asiatic Society of Bangladesh, Science, 39(2), 247–257. https://doi.org/10.3329/jasbs.v39i2.17864		days	range 9 - 36				JMN: 36.9	0.7							range 2 - 45	eggs per female per lifespan
	Larva + pupa	days	18.7				16.77	1.96						Grech, M. G., Sartor, P. D., Almirón, W. R., & Ludueña-Almeida, F. F. (2015). Effect of temperature on life history traits during immature development of Aedes aegypti and Culex quinquefasciatus (Diptera: Culicidae) from Córdoba city, Argentina. Acta Tropica, 146, 1–6. https://doi.org/10.1016/j.actatropica.2015.02.011			40	74.14											Khan, H. R., & Hossain, M. M. (2013). High temperature treatment on the eggs of the mosquito, Culex quinquefasciatus Say and its effects on the subsequent stages developed therefrom. Journal of the Asiatic Society of Bangladesh, Science, 39(2), 247–257. https://doi.org/10.3329/jasbs.v39i2.17865		days	range -2 - 47				BTH: 25.2	0.6							range 2 - 45	eggs per female per lifespan
	Larva + pupa	days	25.2				9.24	0.2						Grech, M. G., Sartor, P. D., Almirón, W. R., & Ludueña-Almeida, F. F. (2015). Effect of temperature on life history traits during immature development of Aedes aegypti and Culex quinquefasciatus (Diptera: Culicidae) from Córdoba city, Argentina. Acta Tropica, 146, 1–6. https://doi.org/10.1016/j.actatropica.2015.02.012		percent	28					86.5		7.3		India	Gorakhpur colony	Controlled lab study comparing mosquitoes collected from two different geographic regions	Gokhale, M. D., Paingankar, M. S., & Dhaigude, S. D. (2013). Comparison of Biological Attributes of Culex quinquefasciatus (Diptera: Culicidae) Populations from India. ISRN Entomology, 2013, 1–9. https://doi.org/10.1155/2013/451592		days	30	Mal-RR: 14						Delhi, India	temperature	Looked at the effect of rearing temperature on development, longevity and survivorship on malathion-resistant (Mal-RR) and malathion-susceptible (Mal-SS) strains of cx. quinquefasciatus. NOTE: values estimated from graph, methods difficult to understand. Values at 30 C were the control values for the experiment.	Swain, V., Seth, R. K., Mohanty, S. S., & Raghavendra, K. (2008). Effect of temperature on development, eclosion, longevity and survivorship of malathion-resistant and malathion-susceptible strain of Culex quinquefasciatus. Parasitology Research, 103(2), 299–303. https://doi.org/10.1007/s00436-008-0969-5		range 9 - 36	eggs per female per lifespan
	Egg to adult	days	26	731	6.50 - 13.92		10.61	0.53		Galapagos, Ecuador		Experimental study assessing the development time, survival, and vector capacity for cx. quinquefasciatus in the Galapagos.		Eastwood, G., Cunningham, A. A., Kramer, L. D., & Goodman, S. J. (2019). The vector ecology of introduced Culex quinquefasciatus populations, and implications for future risk of West Nile virus emergence in the Galápagos archipelago. Medical and Veterinary Entomology, 33(1), 44–55. https://doi.org/10.1111/mve.12329		percent	28					91.5		3.8			Pune colony		Gokhale, M. D., Paingankar, M. S., & Dhaigude, S. D. (2013). Comparison of Biological Attributes of Culex quinquefasciatus (Diptera: Culicidae) Populations from India. ISRN Entomology, 2013, 1–9. https://doi.org/10.1155/2013/451593		days	30	Mal-SS: 14.2									Swain, V., Seth, R. K., Mohanty, S. S., & Raghavendra, K. (2008). Effect of temperature on development, eclosion, longevity and survivorship of malathion-resistant and malathion-susceptible strain of Culex quinquefasciatus. Parasitology Research, 103(2), 299–303. https://doi.org/10.1007/s00436-008-0969-6		range -2 - 47	eggs per female per lifespan
	Larva + pupa	days	28.66				9.75		0.09	Minna, Nigeria		Controlled laboratory study using colonies from University of Minna insectary	Values from Table 1	Ukubuiwe, A. C., Olayemi, I. K., Arimoro, F. O., Omalu, I. C. J., Baba, B. M., Ukubuiwe, C. C., Odeyemi, M. O., & Adeniyi, K. A. (2018). Influence of rearing-water temperature on life stages’ vector attributes, distribution and utilisation of metabolic reserves in Culex quinquefasciatus (Diptera: Culicidae): implications for disease transmission and vector control. The Journal of Basic and Applie…	Cx. TARSALIS																days	39	Mal-RR: 16									Swain, V., Seth, R. K., Mohanty, S. S., & Raghavendra, K. (2008). Effect of temperature on development, eclosion, longevity and survivorship of malathion-resistant and malathion-susceptible strain of Culex quinquefasciatus. Parasitology Research, 103(2), 299–303. https://doi.org/10.1007/s00436-008-0969-7		18.3	no. parts of egg masses	16
	Larva + pupa	days	30				7.98		0.14					Ukubuiwe, A. C., Olayemi, I. K., Arimoro, F. O., Omalu, I. C. J., Baba, B. M., Ukubuiwe, C. C., Odeyemi, M. O., & Adeniyi, K. A. (2018). Influence of rearing-water temperature on life stages’ vector attributes, distribution and utilisation of metabolic reserves in Culex quinquefasciatus (Diptera: Culicidae): implications for disease transmission and vector control. The Journal of Basic and Applie…		percent hatched	26 +- 2					84 (lab F x lab F) 83 (Lab F x field M) 84 (Field F x lab M) 83 (field F x Field M)				Field mosquitos were from Poso West , CA Lab breed msqutios (six years) originally gathered from Knights Landing, CA		This paper looked at the breeding of lab raised mosquitos with field mosquitoes. Table 1	McDonald, P., Hanley, M., & Wrensch, M. (1979). COMPARISON OF REPRODUCTIVE CHARACTERISTICS OF LABORATORY AND FIELD-COLLECTED CULEX-TARSALIS IN LABORATORY CAGES. Mosquito News, 39(2), 258–262.		days	39	Mal-SS: 12.2									Swain, V., Seth, R. K., Mohanty, S. S., & Raghavendra, K. (2008). Effect of temperature on development, eclosion, longevity and survivorship of malathion-resistant and malathion-susceptible strain of Culex quinquefasciatus. Parasitology Research, 103(2), 299–303. https://doi.org/10.1007/s00436-008-0969-8		18.3	number of eggs	1079
	Larva + pupa	days	32				7.62		0.19					Ukubuiwe, A. C., Olayemi, I. K., Arimoro, F. O., Omalu, I. C. J., Baba, B. M., Ukubuiwe, C. C., Odeyemi, M. O., & Adeniyi, K. A. (2018). Influence of rearing-water temperature on life stages’ vector attributes, distribution and utilisation of metabolic reserves in Culex quinquefasciatus (Diptera: Culicidae): implications for disease transmission and vector control. The Journal of Basic and Applie…		percent hatched	18 26 31					48 59 43				Experimenta lab Knights Landing Yolo, CA strain	temperature	This paper looked at the impact of temperature, food, and crowding on the mosqutos May want to pull other data for other drivers Table 5	Reisen, W. K., Milby, M. M., & Bock, M. E. (1984). The effects of immature stress on selected events in the life history of Culex tarsalis. Mosquito News (USA). https://scholar.google.com/scholar_lookup?title=The+effects+of+immature+stress+on+selected+events+in+the+life+history+of+Culex+tarsalis&author=Reisen%2C+W.K.&publication_year=1984		days	26		Jan-55	25	24.03		9.66	Galapagos, Ecuador	climate, vegetation	Experimental study assessing the development time, survival, and vector capacity for cx. quinquefasciatus in the Galapagos.	Eastwood, G., Cunningham, A. A., Kramer, L. D., & Goodman, S. J. (2019). The vector ecology of introduced Culex quinquefasciatus populations, and implications for future risk of West Nile virus emergence in the Galápagos archipelago. Medical and Veterinary Entomology, 33(1), 44–55. https://doi.org/10.1111/mve.12329		23.9	no. parts of egg masses	15
	Larva + pupa	days	34				6.43		0.11					Ukubuiwe, A. C., Olayemi, I. K., Arimoro, F. O., Omalu, I. C. J., Baba, B. M., Ukubuiwe, C. C., Odeyemi, M. O., & Adeniyi, K. A. (2018). Influence of rearing-water temperature on life stages’ vector attributes, distribution and utilisation of metabolic reserves in Culex quinquefasciatus (Diptera: Culicidae): implications for disease transmission and vector control. The Journal of Basic and Applie…		percent hatched	27 +- 2					91.2 (colony B, guinea pig) 88.7 (colony B, snake) 83.4(colony B-2, chicken) 90.7 (colony B-2, snake) 82.9 (colony S, chicken) 82.8 (colonly S, snake)		9.18 11.23 22.12 8.95 25.15 23.80		Lab experiment	Influence of blood source on fecundity and fertility The type of blood is indicated in parenthesis by the mean value	The colonies are as follows: B: Belleville colonly from the Candad Department of Agriculture at Belleville B-2; Mosquitos that started form B colony but changed S: Saskatchewan colonly from Canada Agriculture Laboratory	Downe, A. E., & Archer, J. A. (1975). The effects of different blood-meal sources on digestion and egg production in Culex tarsalis Coq. (Diptera: Culicidae). Journal of Medical Entomology, 12(4), 431–437. https://doi.org/10.1093/jmedent/12.4.431		days	21		Feb-91		54.3			Japan		Lab study. Temperatures are air temperatures.	Oda, T. S. U. T. O. M. U., Uchida, K. E. I. K. I. C. H. I., Mori, A. K. I. O., Mine, M. A. R. I. K. O., Eshita, Y. U. K. I., Kurokawa, K. E. N. J. I., ... & Tahara, H. I. R. O. Y. U. K. I. (1999). Effects of high temperature on the emergence and survival of adult Culex pipiens molestus and Culex quinquefasciatus in Japan. Journal of the American Mosquito Control Association-Mosquito News, 15(2), …		23.9	number of eggs	1318
	larval stages	days	16				14.6			India		Controlled laboratory study using field collected eggs	Values are the sum of the duration of each instar stage from Table 1	Arjunan, N., Kadarkari, M., Pari, M., Thiyagarajan, N., & Kumar, S. (2014). Impact of climate change on filarial vector, Culex quinquefasciatus and control using bacterial pesticide, spinosad. Asian Pacific Journal of Tropical Disease, 4, S87–S91. https://doi.org/10.1016/S2222-1808(14)60420-5		percent hatched	26 +- 1 (reared) 28 +- 1 (hatching experiments)					81 81.8 86 84.9 85.7 86.6 85.8 85.6 83.5	1.60 2.18 2.00 1.80 2.24 1.98 2.06 1.74 1.64			Lab experiment	Influence of neem products on hatch rates	For this experiment there were six total controls. Those values are listed in the mean column with theiir corresponding standard error in the SE column. For the temperature the puape were raised at 26 degrees C, but the ovicidal tests with the neeem products were done at 28 degrees C. I am unsure what temperature we would use	Su, T., & Mulla, M. S. (1998). Ovicidal activity of neem products (azadirachtin) against Culex tarsalis and Culex quinquefasciatus (Diptera: Culicidae). Journal of the American Mosquito Control Association, 14(2), 204–209.		days	25		2-100		64.4								29.4	no. parts of egg masses	15
	larval stages	days	20				11.4							Arjunan, N., Kadarkari, M., Pari, M., Thiyagarajan, N., & Kumar, S. (2014). Impact of climate change on filarial vector, Culex quinquefasciatus and control using bacterial pesticide, spinosad. Asian Pacific Journal of Tropical Disease, 4, S87–S91. https://doi.org/10.1016/S2222-1808(14)60420-6		percent hatched	25 +- 2					61.6 ( Br83Aut-1) 70.2 (fBr83Aut-2) 63.5 (fBr84An)				Lab experiment Br80 colony		In this study they look at life attributes for autogenous mosquitos. Br83-Aut1: autogenous mosquitos offered a blood meal Br83Aut-2: autogenous strain not offered a blood meal Br84An: anautogenous strain The percent of autogenous mosquitos for each type was: Br83-Aut1: 100 Br83Aut-2: 100 Br84An: 11	Reisen, W. K., & Milby, M. M. (1987). Studies on autogeny in Culex tarsalis: 3. Life table attributes of autogenous and anautogenous strains under laboratory conditions. Journal of the American Mosquito Control Association, 3(4), 619–625.		days	30		May-50		30.1								29.4	number of eggs	1031
	larval stages	days	24				8.7							Arjunan, N., Kadarkari, M., Pari, M., Thiyagarajan, N., & Kumar, S. (2014). Impact of climate change on filarial vector, Culex quinquefasciatus and control using bacterial pesticide, spinosad. Asian Pacific Journal of Tropical Disease, 4, S87–S91. https://doi.org/10.1016/S2222-1808(14)60420-7		percent hatched	26 +- 1					88.3 (generation 0) 82.1 (generation 5) 85.0 (generation 10) 73.2 (generation 15) 75.4 (generation 20)	0.46 0.70 0.55 0.81 0.80			Autogeny lab experiment	Impacts of autogeny on oviposition	Autogeny rates for each geneartion: (percentage) 18.6 30.7 3 52 65.2	T. Su and M. S. Mulla, “Selection-Dependent Trends of Autogeny and Blood Feeding in an Autogenous Strain of Culex Tarsalis (Diptera:Culicidae),” Journal of the American Mosquito Control Association 13, no. 2 (June 1997): 145–149.		days	28.66				19.33			Minna, Nigeria		Controlled laboratory study using colonies from University of Minna insectary. Values estimated from Fig. 3b	Ukubuiwe, A. C., Olayemi, I. K., Arimoro, F. O., Omalu, I. C. J., Baba, B. M., Ukubuiwe, C. C., Odeyemi, M. O., & Adeniyi, K. A. (2018). Influence of rearing-water temperature on life stages’ vector attributes, distribution and utilisation of metabolic reserves in Culex quinquefasciatus (Diptera: Culicidae): implications for disease transmission and vector control. The Journal of Basic and Applie…		35	no. parts of egg masses	18
	larval stages	days	28				5.8							Arjunan, N., Kadarkari, M., Pari, M., Thiyagarajan, N., & Kumar, S. (2014). Impact of climate change on filarial vector, Culex quinquefasciatus and control using bacterial pesticide, spinosad. Asian Pacific Journal of Tropical Disease, 4, S87–S91. https://doi.org/10.1016/S2222-1808(14)60420-8		percent hatched	21					66 (gonotrophic cycle 1) 75 (gonotrophic cycle 2) 72 (gonotrophic cycle 3)		8 11 11		Lab experiment			Young, A. D. M., & Downe, A. E. R. (1983). Influence of mating on sexual receptivity and oviposition in the mosquito, Culex tarsalis. Physiological Entomology, 8(2), 213–217. https://doi.org/10.1111/j.1365-3032.1983.tb00351.x		days	30				23.92						Ukubuiwe, A. C., Olayemi, I. K., Arimoro, F. O., Omalu, I. C. J., Baba, B. M., Ukubuiwe, C. C., Odeyemi, M. O., & Adeniyi, K. A. (2018). Influence of rearing-water temperature on life stages’ vector attributes, distribution and utilisation of metabolic reserves in Culex quinquefasciatus (Diptera: Culicidae): implications for disease transmission and vector control. The Journal of Basic and Applie…		35	number of eggs	1243
	larval stages	days	32				2.7							Arjunan, N., Kadarkari, M., Pari, M., Thiyagarajan, N., & Kumar, S. (2014). Impact of climate change on filarial vector, Culex quinquefasciatus and control using bacterial pesticide, spinosad. Asian Pacific Journal of Tropical Disease, 4, S87–S91. https://doi.org/10.1016/S2222-1808(14)60420-9	Cx. PIPIENS																days	32				20.59						Ukubuiwe, A. C., Olayemi, I. K., Arimoro, F. O., Omalu, I. C. J., Baba, B. M., Ukubuiwe, C. C., Odeyemi, M. O., & Adeniyi, K. A. (2018). Influence of rearing-water temperature on life stages’ vector attributes, distribution and utilisation of metabolic reserves in Culex quinquefasciatus (Diptera: Culicidae): implications for disease transmission and vector control. The Journal of Basic and Applie…		16	number of eggs per egg raft		30	184
	larval stages	days	36				8.6							Arjunan, N., Kadarkari, M., Pari, M., Thiyagarajan, N., & Kumar, S. (2014). Impact of climate change on filarial vector, Culex quinquefasciatus and control using bacterial pesticide, spinosad. Asian Pacific Journal of Tropical Disease, 4, S87–S91. https://doi.org/10.1016/S2222-1808(14)60420-10		percent hatched	15					78.8	1.9			Greece	temperature	experimental study on the effects of temperature on biological parameters. values from Table 3	Spanoudis, C. G., Andreadis, S. S., Tsaknis, N. K., Petrou, A. P., Gkeka, C. D., & Savopoulou–Soultani, M. (2019). Effect of Temperature on Biological Parameters of the West Nile Virus Vector Culex pipiens form ‘molestus’ (Diptera: Culicidae) in Greece: Constant vs Fluctuating Temperatures. Journal of Medical Entomology, 56(3), 641–650. https://doi.org/10.1093/jme/tjy225		days	34				16.79						Ukubuiwe, A. C., Olayemi, I. K., Arimoro, F. O., Omalu, I. C. J., Baba, B. M., Ukubuiwe, C. C., Odeyemi, M. O., & Adeniyi, K. A. (2018). Influence of rearing-water temperature on life stages’ vector attributes, distribution and utilisation of metabolic reserves in Culex quinquefasciatus (Diptera: Culicidae): implications for disease transmission and vector control. The Journal of Basic and Applie…		16			56	181
	egg to adult	hours	25				229.03			Rajshahi, Bangladesh		Controlled laboratory study using field collected eggs	Values estimated from Fig. 1 using WebPlotDigitizer. Unit is hours, so will need to convert	Islam, M. S., & Rahman, S. (2017). Life-History Traits of Two Medically Important Insects Culex quinquefasciatus Say and Musca domestica L. Influenced by Temperature and Humidity (SSRN Scholarly Paper No. 3843767). Social Science Research Network. https://papers.ssrn.com/abstract=3843767		percent hatched	17.5					81.2	1.8						Spanoudis, C. G., Andreadis, S. S., Tsaknis, N. K., Petrou, A. P., Gkeka, C. D., & Savopoulou–Soultani, M. (2019). Effect of Temperature on Biological Parameters of the West Nile Virus Vector Culex pipiens form ‘molestus’ (Diptera: Culicidae) in Greece: Constant vs Fluctuating Temperatures. Journal of Medical Entomology, 56(3), 641–650. https://doi.org/10.1093/jme/tjy226		days	15				103.5	3.65		Ankara, Turkey	female	Controlled laboratory study. Values from Table 5, mated and blood fed females and males	Gunay, F., Alten, B., & Ozsoy, E. D. (2010). Estimating reaction norms for predictive population parameters, age specific mortality, and mean longevity in temperature-dependent cohorts of Culex quinquefasciatus Say (Diptera: Culicidae). Journal of Vector Ecology, 35(2), 354–362. https://doi.org/10.1111/j.1948-7134.2010.00094.x		16			40	154
	egg to adult	hours	28				212.49							Islam, M. S., & Rahman, S. (2017). Life-History Traits of Two Medically Important Insects Culex quinquefasciatus Say and Musca domestica L. Influenced by Temperature and Humidity (SSRN Scholarly Paper No. 3843767). Social Science Research Network. https://papers.ssrn.com/abstract=3843768		percent hatched	20					78.8	2.9						Spanoudis, C. G., Andreadis, S. S., Tsaknis, N. K., Petrou, A. P., Gkeka, C. D., & Savopoulou–Soultani, M. (2019). Effect of Temperature on Biological Parameters of the West Nile Virus Vector Culex pipiens form ‘molestus’ (Diptera: Culicidae) in Greece: Constant vs Fluctuating Temperatures. Journal of Medical Entomology, 56(3), 641–650. https://doi.org/10.1093/jme/tjy227		days	20				72.36	2.66			female		Gunay, F., Alten, B., & Ozsoy, E. D. (2010). Estimating reaction norms for predictive population parameters, age specific mortality, and mean longevity in temperature-dependent cohorts of Culex quinquefasciatus Say (Diptera: Culicidae). Journal of Vector Ecology, 35(2), 354–362. https://doi.org/10.1111/j.1948-7134.2010.00094.x		28			25	182
	egg to adult	hours	30				199.57							Islam, M. S., & Rahman, S. (2017). Life-History Traits of Two Medically Important Insects Culex quinquefasciatus Say and Musca domestica L. Influenced by Temperature and Humidity (SSRN Scholarly Paper No. 3843767). Social Science Research Network. https://papers.ssrn.com/abstract=3843769		percent hatched	22.5					76.3	1.4						Spanoudis, C. G., Andreadis, S. S., Tsaknis, N. K., Petrou, A. P., Gkeka, C. D., & Savopoulou–Soultani, M. (2019). Effect of Temperature on Biological Parameters of the West Nile Virus Vector Culex pipiens form ‘molestus’ (Diptera: Culicidae) in Greece: Constant vs Fluctuating Temperatures. Journal of Medical Entomology, 56(3), 641–650. https://doi.org/10.1093/jme/tjy228		days	23				46.01	1.77			female		Gunay, F., Alten, B., & Ozsoy, E. D. (2010). Estimating reaction norms for predictive population parameters, age specific mortality, and mean longevity in temperature-dependent cohorts of Culex quinquefasciatus Say (Diptera: Culicidae). Journal of Vector Ecology, 35(2), 354–362. https://doi.org/10.1111/j.1948-7134.2010.00094.x		28			30	192
	egg to adult	hours	32				192.34							Islam, M. S., & Rahman, S. (2017). Life-History Traits of Two Medically Important Insects Culex quinquefasciatus Say and Musca domestica L. Influenced by Temperature and Humidity (SSRN Scholarly Paper No. 3843767). Social Science Research Network. https://papers.ssrn.com/abstract=3843770		percent hatched	25					70.9	2.4						Spanoudis, C. G., Andreadis, S. S., Tsaknis, N. K., Petrou, A. P., Gkeka, C. D., & Savopoulou–Soultani, M. (2019). Effect of Temperature on Biological Parameters of the West Nile Virus Vector Culex pipiens form ‘molestus’ (Diptera: Culicidae) in Greece: Constant vs Fluctuating Temperatures. Journal of Medical Entomology, 56(3), 641–650. https://doi.org/10.1093/jme/tjy229		days	27				28.59	0.79			female		Gunay, F., Alten, B., & Ozsoy, E. D. (2010). Estimating reaction norms for predictive population parameters, age specific mortality, and mean longevity in temperature-dependent cohorts of Culex quinquefasciatus Say (Diptera: Culicidae). Journal of Vector Ecology, 35(2), 354–362. https://doi.org/10.1111/j.1948-7134.2010.00094.x		28			38	122
	larva + pupa	hours	28				191.4						Values calculated by adding up larval and pupal stages from Table 4	Khan, H. R., & Hossain, M. M. (2013). High temperature treatment on the eggs of the mosquito, Culex quinquefasciatus Say and its effects on the subsequent stages developed therefrom. Journal of the Asiatic Society of Bangladesh, Science, 39(2), 247–257. https://doi.org/10.3329/jasbs.v39i2.17864		percent hatched	27.5					48.8	4.2						Spanoudis, C. G., Andreadis, S. S., Tsaknis, N. K., Petrou, A. P., Gkeka, C. D., & Savopoulou–Soultani, M. (2019). Effect of Temperature on Biological Parameters of the West Nile Virus Vector Culex pipiens form ‘molestus’ (Diptera: Culicidae) in Greece: Constant vs Fluctuating Temperatures. Journal of Medical Entomology, 56(3), 641–650. https://doi.org/10.1093/jme/tjy230		days	30				32.04	0.73			female		Gunay, F., Alten, B., & Ozsoy, E. D. (2010). Estimating reaction norms for predictive population parameters, age specific mortality, and mean longevity in temperature-dependent cohorts of Culex quinquefasciatus Say (Diptera: Culicidae). Journal of Vector Ecology, 35(2), 354–362. https://doi.org/10.1111/j.1948-7134.2010.00094.x		28	cumulative eggs per female	183
	larva + pupa	hours	40				158.4							Khan, H. R., & Hossain, M. M. (2013). High temperature treatment on the eggs of the mosquito, Culex quinquefasciatus Say and its effects on the subsequent stages developed therefrom. Journal of the Asiatic Society of Bangladesh, Science, 39(2), 247–257. https://doi.org/10.3329/jasbs.v39i2.17865		percent hatched	30					18.8	11.2						Spanoudis, C. G., Andreadis, S. S., Tsaknis, N. K., Petrou, A. P., Gkeka, C. D., & Savopoulou–Soultani, M. (2019). Effect of Temperature on Biological Parameters of the West Nile Virus Vector Culex pipiens form ‘molestus’ (Diptera: Culicidae) in Greece: Constant vs Fluctuating Temperatures. Journal of Medical Entomology, 56(3), 641–650. https://doi.org/10.1093/jme/tjy231		days	15				47.9	2.56			male		Gunay, F., Alten, B., & Ozsoy, E. D. (2010). Estimating reaction norms for predictive population parameters, age specific mortality, and mean longevity in temperature-dependent cohorts of Culex quinquefasciatus Say (Diptera: Culicidae). Journal of Vector Ecology, 35(2), 354–362. https://doi.org/10.1111/j.1948-7134.2010.00094.x		15	eggs/female
	egg to adult	days	27				11.6					Controlled lab study using diff mosquito strains	Values are for the lab reared strain	Suman, D. S., Tikar, S. N., Mendki, M. J., Sukumaran, D., Agrawal, O. P., Parashar, B. D., & Prakash, S. (2011). Variations in life tables of geographically isolated strains of the mosquito Culex quinquefasciatus. Medical and Veterinary Entomology, 25(3), 276–288. https://doi.org/10.1111/j.1365-2915.2010.00939.x		percent hatched	32.5					0	NA						Spanoudis, C. G., Andreadis, S. S., Tsaknis, N. K., Petrou, A. P., Gkeka, C. D., & Savopoulou–Soultani, M. (2019). Effect of Temperature on Biological Parameters of the West Nile Virus Vector Culex pipiens form ‘molestus’ (Diptera: Culicidae) in Greece: Constant vs Fluctuating Temperatures. Journal of Medical Entomology, 56(3), 641–650. https://doi.org/10.1093/jme/tjy232		days	20				24.9	1.23			male		Gunay, F., Alten, B., & Ozsoy, E. D. (2010). Estimating reaction norms for predictive population parameters, age specific mortality, and mean longevity in temperature-dependent cohorts of Culex quinquefasciatus Say (Diptera: Culicidae). Journal of Vector Ecology, 35(2), 354–362. https://doi.org/10.1111/j.1948-7134.2010.00094.x		15	eggs/female
	egg to adult	days	28				17.23					Controlled lab study comparing mosquitoes collected from two different geographic regions	Gorakhpur colony	Gokhale, M. D., Paingankar, M. S., & Dhaigude, S. D. (2013). Comparison of Biological Attributes of Culex quinquefasciatus (Diptera: Culicidae) Populations from India. ISRN Entomology, 2013, 1–9. https://doi.org/10.1155/2013/451593	Cx. RESTUANS																days	23				26.7	1.06			male		Gunay, F., Alten, B., & Ozsoy, E. D. (2010). Estimating reaction norms for predictive population parameters, age specific mortality, and mean longevity in temperature-dependent cohorts of Culex quinquefasciatus Say (Diptera: Culicidae). Journal of Vector Ecology, 35(2), 354–362. https://doi.org/10.1111/j.1948-7134.2010.00094.x		15	eggs/female
	egg to adult	days	28				18.07						Pune colony	Gokhale, M. D., Paingankar, M. S., & Dhaigude, S. D. (2013). Comparison of Biological Attributes of Culex quinquefasciatus (Diptera: Culicidae) Populations from India. ISRN Entomology, 2013, 1–9. https://doi.org/10.1155/2013/451594																	days	27				13.8	0.53			male		Gunay, F., Alten, B., & Ozsoy, E. D. (2010). Estimating reaction norms for predictive population parameters, age specific mortality, and mean longevity in temperature-dependent cohorts of Culex quinquefasciatus Say (Diptera: Culicidae). Journal of Vector Ecology, 35(2), 354–362. https://doi.org/10.1111/j.1948-7134.2010.00094.x		28	eggs/egg raft
	egg to adult	days	25				20.13					Controlled lab study examining effects of insecticide and temperature	Values are from no insecticide treatment group, estimated from Fig. 1 using WebPlotDigitizer	Mpho, M., Holloway, G. J., & Callaghan, A. (2001). A comparison of the effects of organophosphate insecticide exposure and temperature stress on fluctuating asymmetry and life history traits in Culex quinquefasciatus. Chemosphere, 45(6), 713–720. https://doi.org/10.1016/S0045-6535(01)00140-0																	days	30				19.8	0.51			male		Gunay, F., Alten, B., & Ozsoy, E. D. (2010). Estimating reaction norms for predictive population parameters, age specific mortality, and mean longevity in temperature-dependent cohorts of Culex quinquefasciatus Say (Diptera: Culicidae). Journal of Vector Ecology, 35(2), 354–362. https://doi.org/10.1111/j.1948-7134.2010.00094.x		40	eggs/egg raft
	egg to adult	days	30				16.6																									21				54.3			Okinawa, Japan	female	Controlled lab study using field collected lab maintained strains; temp is air temp, values from	Oda, T., Uchida, K., Mori, A., Mine, M., Eshita, Y., Kurokawa, K., Kato, K., & Tahara, H. (1999). Effects of high temperature on the emergence and survival of adult Culex pipiens molestus and Culex quinquefasciatus in Japan. Journal of the American Mosquito Control Association, 15(2), 153–156.		28	eggs/egg raft		151	186
	egg to adult	days	37				12.63																									25				64.4				female		Oda, T., Uchida, K., Mori, A., Mine, M., Eshita, Y., Kurokawa, K., Kato, K., & Tahara, H. (1999). Effects of high temperature on the emergence and survival of adult Culex pipiens molestus and Culex quinquefasciatus in Japan. Journal of the American Mosquito Control Association, 15(2), 153–156.		28	eggs/egg raft		121	160
Cx. TARSALIS																																30				30.1				female		Oda, T., Uchida, K., Mori, A., Mine, M., Eshita, Y., Kurokawa, K., Kato, K., & Tahara, H. (1999). Effects of high temperature on the emergence and survival of adult Culex pipiens molestus and Culex quinquefasciatus in Japan. Journal of the American Mosquito Control Association, 15(2), 153–156.	Cx. TARSALIS
	L1 to adult	1/day	24.4 23.3 22.7 23.3 22.1 21.9				0.152 0.109 0.107 0.109 0.101 0.109			Poso West, CA	Temperature	Experimental in insectary	Dates the experiment occured over: May 8 - May 23 June 4 - June 20 June 28 - July 11 July 27 - Aug 9 Aug 14 - Aug 28 Sep 8 - Sep 20	The influence of constant versus fluctuating water temperatures on the preimaginal development of Culex tarsalis. (1986). Journal of the American Mosquito Control Association, 2(1), 007–010.																		21				41.1				male		Oda, T., Uchida, K., Mori, A., Mine, M., Eshita, Y., Kurokawa, K., Kato, K., & Tahara, H. (1999). Effects of high temperature on the emergence and survival of adult Culex pipiens molestus and Culex quinquefasciatus in Japan. Journal of the American Mosquito Control Association, 15(2), 153–156.		26 +- 2	number of eggs per egg raft
	L1 to adult	1/day	16.8 18.8 23.9 23.1 22.7 23.3				0.064 0.070 0.101 0.085 0.086 0.099			Poso West, CA	Temperature	Outdoor experiment in deep pond	Dates the experiment occured over: May 8 - May 23 June 4 - June 20 June 28 - July 11 July 27 - Aug 9 Aug 14 - Aug 28 Sep 8 - Sep 20																			25				39.8				male		Oda, T., Uchida, K., Mori, A., Mine, M., Eshita, Y., Kurokawa, K., Kato, K., & Tahara, H. (1999). Effects of high temperature on the emergence and survival of adult Culex pipiens molestus and Culex quinquefasciatus in Japan. Journal of the American Mosquito Control Association, 15(2), 153–156.		18 26 31	number of eggs per raft
	L1 to adult	1/day	22.9 25.4 30.5 29.0 28.4 27.7				0.096 0.115 0.134 0.099 0.106 0.119			Poso West, CA	Temperature	Outdoor experiment in shallow pond	Dates the experiment occured over: May 8 - May 23 June 4 - June 20 June 28 - July 11 July 27 - Aug 9 Aug 14 - Aug 28 Sep 8 - Sep 20																			30				24.7				male		Oda, T., Uchida, K., Mori, A., Mine, M., Eshita, Y., Kurokawa, K., Kato, K., & Tahara, H. (1999). Effects of high temperature on the emergence and survival of adult Culex pipiens molestus and Culex quinquefasciatus in Japan. Journal of the American Mosquito Control Association, 15(2), 153–156.		26	number of eggs per female
	L2 to pupation	days	23.4 26 21 23.1				10.5 (wild rice) 9.5 (white rice) 10.7 (wild rice) 11.8 (white rice)	1.5 0.5 1.0 1.2			Temperature and pre-post flowering of rice plants	Field experiment	July 14-18 July 14-18 July 28-Aug14 July28-Aug 14	Garcia, R., Voigt, W. G., Colwell, A. E., Nomura, A. K., Woodward, D., & Anderson, N. L. (1992). Relationship between flowering of wild rice and larval mosquito (Diptera : Culicidae) abundance in California. https://doi.org/10.1093/EE/21.6.1294																Cx. TARSALIS														27 +- 2	number of eggs per raft
	eclosion - pupation	days	18 26 31 34			20 14 11 10																									days	18 26 31				19 F and 16.9 M 19.1 F and 20.3 M 15 F and 12.6 M			Experiment in a lab Mosquitos from Knights Landing Yolo, CA strain	temperature	This paper looked at the impact of temperature, food, and crowding on the mosqutos May want to pull other data for other drivers Table 5	Reisen, W. K., Milby, M. M., & Bock, M. E. (1984). The effects of immature stress on selected events in the life history of Culex tarsalis. Mosquito News (USA). https://scholar.google.com/scholar_lookup?title=The+effects+of+immature+stress+on+selected+events+in+the+life+history+of+Culex+tarsalis&author=Reisen%2C+W.K.&publication_year=1984		25 +- 2	number of eggs per raftt
	eclosion - adult emergence	days	18 26 31 34			20 15 11 -				Experimenta lab Knights Landing Yolo, CA strain	Temperature, crowding, and food stresses on life traits	lab experiment		Reisen, W. K., Milby, M. M., & Bock, M. E. (1984). The effects of immature stress on selected events in the life history of Culex tarsalis. Mosquito News (USA). https://scholar.google.com/scholar_lookup?title=The+effects+of+immature+stress+on+selected+events+in+the+life+history+of+Culex+tarsalis&author=Reisen%2C+W.K.&publication_year=1984																	days	28 +- 2				29			Experiment in lab Breckinridge Colony 1980		The study looked at the age life expectancy of several different species of mosquitos	Bock, M. E., Reisen, W. K., & Milby, M. (n.d.). Lifetime mating pattern of laboratory-adapted Culex tarsalis males. Mosquito News, 43(3), 350–354.		27	number of eggs per egg raft
	Hatch - pupation	days	5 15 20 25 30 35			- 34.21 17.04 10.72 9.37 -				from laboratory colony originally started from Bakersfield, CA	Temperature impact on immature developement	lab experiment		Miura, T., & Takahashi, R. M. (1988). Development and survival rates of immature stages of Culex tarsalis (Diptera: Culicidae) in central California rice fields. • Proceedings and Papers of the Annual Conference of the California Mosquito and Vector Control Association, 1988(56), 168–170.																	days	25 +- 2				22.3 (male, Br83Aut-1) 20.6 (male, Br83Aut-2) 24.4 (male, Br84An) 22.2 (female, Br83Aut-1) 22.5 (female, Br83Aut-2) 22.6 (female, Br84An)			Experiment in lab Br80 laboratory colonly		In this study they look at life attributes for autogenous mosquitos. Br83-Aut1: autogenous mosquitos offered a blood meal Br83Aut-2: autogenous strain not offered a blood meal Br84An: anautogenous strain The percent of autogenous mosquitos for each type was: Br83-Aut1: 100 Br83Aut-2: 100 Br84An: 11	Reisen, W. K., & Milby, M. M. (1987). Studies on autogeny in Culex tarsalis: 3. Life table attributes of autogenous and anautogenous strains under laboratory conditions. Journal of the American Mosquito Control Association, 3(4), 619–625.		26 +- 1	number of eggs per raft
	Hatch - pupation	days	13 (8-18) 19.2 (16-28) 25.5 (18.5-33.5) 26.3 (18.5-35) 27 (23-31) 32.3 (17.5 - 35.5)			28 14 11.4 11.3 9.8 8.9				Fesno, CA	Fluctuating temperature impact on immature developement	field experiment	In the temperature column values in the parenthese represent the range of temperatures.	Miura, T., & Takahashi, R. M. (1988). Development and survival rates of immature stages of Culex tarsalis (Diptera: Culicidae) in central California rice fields. • Proceedings and Papers of the Annual Conference of the California Mosquito and Vector Control Association, 1988(56), 168–170.																	days	26				29.1		3.71	Lab experiment	Influence of WEEV on tarsalis life history traits	Control value pulled from paper.	Mahmood, F., Reisen, W. K., Chiles, R. E., & Fang, Y. (2004). Western equine encephalomyelitis virus infection affects the life table characteristics of Culex tarsalis (Diptera: Culicidae). Journal of Medical Entomology, 41(5), 982–986. https://doi.org/10.1603/0022-2585-41.5.982		21	Number of eggs per raft
	larva-emergence	days	19				16.3			reared at the Wadsworth Center Arbovirus Laboratory. Mosquito strain: established from field mosquitoes collected in Coachella Valley, CA (“CV”)	Temperature	lab experiment	I took the mean of two experiments replicates	Dodson, Brittany L., Laura D. Kramer, and Jason L. Rasgon. “Effects of Larval Rearing Temperature on Immature Development and West Nile Virus Vector Competence of Culex Tarsalis.” Parasites & Vectors 5, no. 1 (September 11, 2012): 199. Accessed March 25, 2022. https://doi.org/10.1186/1756-3305-5-199.																	days	15 20 25 30 35			59.1 45.3 23.4 18.4 12.9				Experimental lab mosquitoes from Kern County, in the southern San Joaquin Valley		For females feed 10% sucrose	Reisen, W. K. (1995). Effect of temperature on Culex tarsalis (Diptera: Culicidae) from the Coachella and San Joaquin Valleys of California. Journal of Medical Entomology, 32(5), 636–645. https://doi.org/10.1093/jmedent/32.5.636		25	Number of eggs per raft
	larva-emergence	days	25				10.4			reared at the Wadsworth Center Arbovirus Laboratory. Mosquito strain: established from field mosquitoes collected in Coachella Valley, CA (“CV”)	Temperature	lab experiment	I took the mean of two experiments replicates	Dodson, Brittany L., Laura D. Kramer, and Jason L. Rasgon. “Effects of Larval Rearing Temperature on Immature Development and West Nile Virus Vector Competence of Culex Tarsalis.” Parasites & Vectors 5, no. 1 (September 11, 2012): 199. Accessed March 25, 2022. https://doi.org/10.1186/1756-3305-5-199.																	days	15 20 25 30 35			58.1 66.7 32.6 22.8 12.8				Experimental lab mosquitoes from Riverside County, in the southern Coachella Valley		for females fed 10% sucrose	Reisen, W. K. (1995). Effect of temperature on Culex tarsalis (Diptera: Culicidae) from the Coachella and San Joaquin Valleys of California. Journal of Medical Entomology, 32(5), 636–645. https://doi.org/10.1093/jmedent/32.5.636		25 +- 2	Number of eggs per raft	157.7
	larva-emergence	days	31				9.4			reared at the Wadsworth Center Arbovirus Laboratory. Mosquito strain: established from field mosquitoes collected in Coachella Valley, CA (“CV”)	Temperature	lab experiment	I took the mean of two experiments replicates	Dodson, Brittany L., Laura D. Kramer, and Jason L. Rasgon. “Effects of Larval Rearing Temperature on Immature Development and West Nile Virus Vector Competence of Culex Tarsalis.” Parasites & Vectors 5, no. 1 (September 11, 2012): 199. Accessed March 25, 2022. https://doi.org/10.1186/1756-3305-5-199.																	days	15 20 25 30 35			60.2 27.4 16.5 14.9 8.3				Experimental lab mosquitoes from Kern County, in the southern San Joaquin Valley		For males feed 10% sucrose	Reisen, W. K. (1995). Effect of temperature on Culex tarsalis (Diptera: Culicidae) from the Coachella and San Joaquin Valleys of California. Journal of Medical Entomology, 32(5), 636–645. https://doi.org/10.1093/jmedent/32.5.636	Cx. PIPIENS
	larva-emergence	days	19				15.3			reared at the Wadsworth Center Arbovirus Laboratory. Mosquito strain: established Yolo County, CA (“YC”) from field mosquitoes collected in	Temperature	lab experiment	I took the mean of two experiments replicates	Dodson, Brittany L., Laura D. Kramer, and Jason L. Rasgon. “Effects of Larval Rearing Temperature on Immature Development and West Nile Virus Vector Competence of Culex Tarsalis.” Parasites & Vectors 5, no. 1 (September 11, 2012): 199. Accessed March 25, 2022. https://doi.org/10.1186/1756-3305-5-199.																	days	15 20 25 30 35			58 58.3 16.9 14.1 8.8				Experimental lab mosquitoes from Riverside County, in the southern Coachella Valley		For males feed 10% sucrose	Reisen, W. K. (1995). Effect of temperature on Culex tarsalis (Diptera: Culicidae) from the Coachella and San Joaquin Valleys of California. Journal of Medical Entomology, 32(5), 636–645. https://doi.org/10.1093/jmedent/32.5.636		20.46	eggs/female
	larva-emergence	days	25				10.1			reared at the Wadsworth Center Arbovirus Laboratory. Mosquito strain: established Yolo County, CA (“YC”) from field mosquitoes collected in	Temperature	lab experiment	I took the mean of two experiments replicates	Dodson, Brittany L., Laura D. Kramer, and Jason L. Rasgon. “Effects of Larval Rearing Temperature on Immature Development and West Nile Virus Vector Competence of Culex Tarsalis.” Parasites & Vectors 5, no. 1 (September 11, 2012): 199. Accessed March 25, 2022. https://doi.org/10.1186/1756-3305-5-199.																	days	14 20 26 32			46 59 35 15				Experimental lab mosquitoes from Riverside County, in the southern Coachella Valley		for females fed 10% sucrose. April conditions	Reisen, W. K. (1995). Effect of temperature on Culex tarsalis (Diptera: Culicidae) from the Coachella and San Joaquin Valleys of California. Journal of Medical Entomology, 32(5), 636–645. https://doi.org/10.1093/jmedent/32.5.636		30.19	eggs/female
	larva-emergence	days	31				7.6			reared at the Wadsworth Center Arbovirus Laboratory. Mosquito strain: established Yolo County, CA (“YC”) from field mosquitoes collected in	Temperature	lab experiment	I took the mean of two experiments replicates	Dodson, Brittany L., Laura D. Kramer, and Jason L. Rasgon. “Effects of Larval Rearing Temperature on Immature Development and West Nile Virus Vector Competence of Culex Tarsalis.” Parasites & Vectors 5, no. 1 (September 11, 2012): 199. Accessed March 25, 2022. https://doi.org/10.1186/1756-3305-5-199.																	days	14 20 26 32			32 28 17 14				Experimental lab mosquitoes from Riverside County, in the southern Coachella Valley		for females fed 10% sucrose. July conditions	Reisen, W. K. (1995). Effect of temperature on Culex tarsalis (Diptera: Culicidae) from the Coachella and San Joaquin Valleys of California. Journal of Medical Entomology, 32(5), 636–645. https://doi.org/10.1093/jmedent/32.5.636		20.46	eggs/female/lifespan
	larva-emergence	days	24 +-1			25 28.6 33.9				Bakersfield Kern Country	Crowding	lab experiment	Males This experiment looked at the effect of density on survivorship. It also has data looking at mixed Culex population density on survivorship. The densiities used were as follows: 0.5 L1/cm^2 3.0 L1/cm^2 6.0 L1/cm^2	P.T. Smith, W.K. Reisen, and D.A. Cowles, “Interspecific Competition Between Culex Tarsalis and Culex Quinquefasciatus,” Journal of Vector Ecology 20, no. 2 (1995): 129–146.																	days	14 20 26 32			37 19 21 18				Experimental lab mosquitoes from Riverside County, in the southern Coachella Valley		for females fed 10% sucrose. October conditions	Reisen, W. K. (1995). Effect of temperature on Culex tarsalis (Diptera: Culicidae) from the Coachella and San Joaquin Valleys of California. Journal of Medical Entomology, 32(5), 636–645. https://doi.org/10.1093/jmedent/32.5.636		30.19	eggs/female/lifespan
	larva-emergence	days	24 +-1			24.8 30.0 37.2				Bakersfield Kern Country	Crowding	lab experiment	Females This experiment looked at the effect of density on survivorship. It also has data looking at mixed Culex population density on survivorship. The densiities used were as follows: 0.5 L1/cm^2 3.0 L1/cm^2 6.0 L1/cm^2	P.T. Smith, W.K. Reisen, and D.A. Cowles, “Interspecific Competition Between Culex Tarsalis and Culex Quinquefasciatus,” Journal of Vector Ecology 20, no. 2 (1995): 129–146.																	days	14 20 26 32			43 32 16 8				Experimental lab mosquitoes from Kern County, in the southern San Joaquin Valley		for females fed 10% sucrose. April conditions	Reisen, W. K. (1995). Effect of temperature on Culex tarsalis (Diptera: Culicidae) from the Coachella and San Joaquin Valleys of California. Journal of Medical Entomology, 32(5), 636–645. https://doi.org/10.1093/jmedent/32.5.636		25	eggs/female
	larva-emergence	days	25 +- 2			17						Insectary Conditions	Life Attribute table for Culex tarsalis. The data was taken from Resien et al. 1984. KL: Knights Landing Colony	Reisen, William K, and William C Reeves. “Bionomics and Ecology of Culex Tarsalis and Other Potential Mosquito Vector Species.” In Epidemiology and Control of Mosquito-Borne Arboviruses in California, 254–329, 1992.																	days	14 20 26 32			D 27 24 12				Experimental lab mosquitoes from Kern County, in the southern San Joaquin Valley		for females fed 10% sucrose. July conditions. D means dead	Reisen, W. K. (1995). Effect of temperature on Culex tarsalis (Diptera: Culicidae) from the Coachella and San Joaquin Valleys of California. Journal of Medical Entomology, 32(5), 636–645. https://doi.org/10.1093/jmedent/32.5.636		15	egg rafts	4
	larva-emergence	days	28.4				13 (unfed) 9.2 (fed)			Foothill Rivulet, Kern Country		Field experiment with cages	Data came form a paper by Stewart Looked at the development rate in a field setting. The experiment ran 7/26 - 8/8. One group of mosquitos were fed while the others were unfed.	Reisen, William K, and William C Reeves. “Bionomics and Ecology of Culex Tarsalis and Other Potential Mosquito Vector Species.” In Epidemiology and Control of Mosquito-Borne Arboviruses in California, 254–329, 1992.																	days	14 20 26 32			48 17 26 21				Experimental lab mosquitoes from Kern County, in the southern San Joaquin Valley		for females fed 10% sucrose. October conditions	Reisen, W. K. (1995). Effect of temperature on Culex tarsalis (Diptera: Culicidae) from the Coachella and San Joaquin Valleys of California. Journal of Medical Entomology, 32(5), 636–645. https://doi.org/10.1093/jmedent/32.5.636		20	egg rafts	44
	larva-emergence	days	24.4				18.5 (unfed) 11 (fed)			Foothill Rivulet, Kern Country		Field experiment with cages	Data came form a paper by Stewart Looked at the development rate in a field setting. The experiment ran 8/30 - 9/17. One group of mosquitos were fed while the others were unfed.	Reisen, William K, and William C Reeves. “Bionomics and Ecology of Culex Tarsalis and Other Potential Mosquito Vector Species.” In Epidemiology and Control of Mosquito-Borne Arboviruses in California, 254–329, 1992.																	days	14 20 26 32			55 17 16 6				Experimental lab mosquitoes from Riverside County, in the southern Coachella Valley		for males fed 10% sucrose. April conditions	Reisen, W. K. (1995). Effect of temperature on Culex tarsalis (Diptera: Culicidae) from the Coachella and San Joaquin Valleys of California. Journal of Medical Entomology, 32(5), 636–645. https://doi.org/10.1093/jmedent/32.5.636		25	egg rafts	68
	larva-emergence	days	14.4				23.8			Experimental pond Riverside County		Field experiment with cages	Data came form a paper by Fanara 1971 Looked at the development rate in a field setting. The experiment ran in February. One group of mosquitos were fed while the others were unfed.	Reisen, William K, and William C Reeves. “Bionomics and Ecology of Culex Tarsalis and Other Potential Mosquito Vector Species.” In Epidemiology and Control of Mosquito-Borne Arboviruses in California, 254–329, 1992.																	days	14 20 26 32			38 24 11 8				Experimental lab mosquitoes from Riverside County, in the southern Coachella Valley		for males fed 10% sucrose. July conditions	Reisen, W. K. (1995). Effect of temperature on Culex tarsalis (Diptera: Culicidae) from the Coachella and San Joaquin Valleys of California. Journal of Medical Entomology, 32(5), 636–645. https://doi.org/10.1093/jmedent/32.5.636		30	egg rafts	37
Cx. PIPIENS																															days	14 20 26 32			40 21 19 12				Experimental lab mosquitoes from Riverside County, in the southern Coachella Valley		for males fed 10% sucrose. October conditions	Reisen, W. K. (1995). Effect of temperature on Culex tarsalis (Diptera: Culicidae) from the Coachella and San Joaquin Valleys of California. Journal of Medical Entomology, 32(5), 636–645. https://doi.org/10.1093/jmedent/32.5.636		35	egg rafts	10
	larva + pupa	days	20.46				18.61	0.36		Giza Province, Egypt		Laboratory experiment with simulated weather conditions to mimic seasonality. Larvae field-collected and then raised in controlled environment.	Values are sum of individual stages listed in paper	Abouzied, E. M. (2017). Life Table Analysis of Culex pipiens Under Simulated Weather Conditions In Egypt. Journal of the American Mosquito Control Association, 33(1), 16–24. https://doi.org/10.2987/16-6608.1																	days	14 20 26 32			43 49 36 14				Experimental lab mosquitoes from Kern County, in the southern San Joaquin Valley		for males fed 10% sucrose. April conditions	Reisen, W. K. (1995). Effect of temperature on Culex tarsalis (Diptera: Culicidae) from the Coachella and San Joaquin Valleys of California. Journal of Medical Entomology, 32(5), 636–645. https://doi.org/10.1093/jmedent/32.5.636		15	eggs/female
	larva + pupa	days	30.19				10.63	0.26						Abouzied, E. M. (2017). Life Table Analysis of Culex pipiens Under Simulated Weather Conditions In Egypt. Journal of the American Mosquito Control Association, 33(1), 16–24. https://doi.org/10.2987/16-6608.2																	days	14 20 26 32			D 31 11 11				Experimental lab mosquitoes from Kern County, in the southern San Joaquin Valley		for males fed 10% sucrose. July conditions	Reisen, W. K. (1995). Effect of temperature on Culex tarsalis (Diptera: Culicidae) from the Coachella and San Joaquin Valleys of California. Journal of Medical Entomology, 32(5), 636–645. https://doi.org/10.1093/jmedent/32.5.636		17.5	eggs/female
	larva	days	20				16.35		2.2	Korea	temperature		cx. pipiens pallens	Kiarie-Makara, M., Ngumbi, P., & Lee, D.-K. (2015). Effects of Temperature on the Growth and Development of Culex pipiens Complex Mosquitoes (Diptera: Culicidae). IOSR Journal of Pharmacy and Biological Sciences, 10, 1–10. https://doi.org/10.9790/3008-10620111																	days	14 20 26 32			47 25 25 15				Experimental lab mosquitoes from Kern County, in the southern San Joaquin Valley		for males fed 10% sucrose. October conditions	Reisen, W. K. (1995). Effect of temperature on Culex tarsalis (Diptera: Culicidae) from the Coachella and San Joaquin Valleys of California. Journal of Medical Entomology, 32(5), 636–645. https://doi.org/10.1093/jmedent/32.5.636		20	eggs/female
	larva	days	24				9.5		0.7	Korea			cx. pipiens pallens	Kiarie-Makara, M., Ngumbi, P., & Lee, D.-K. (2015). Effects of Temperature on the Growth and Development of Culex pipiens Complex Mosquitoes (Diptera: Culicidae). IOSR Journal of Pharmacy and Biological Sciences, 10, 1–10. https://doi.org/10.9790/3008-10620112																	days	25				29.1		3.71	Lab experiment	Effect of WEEV on Culex tarsalis life history traits		Farida Mahmood et al., “Western Equine Encephalomyelitis Virus Infection Affects the Life Table Characteristics of Culex Tarsalis (Diptera: Culicidae),” Journal of Medical Entomology 41, no. 5 (September 2004): 982–986.		22.5	eggs/female
	larva	days	28				7.9		0.85	Korea			cx. pipiens pallens	Kiarie-Makara, M., Ngumbi, P., & Lee, D.-K. (2015). Effects of Temperature on the Growth and Development of Culex pipiens Complex Mosquitoes (Diptera: Culicidae). IOSR Journal of Pharmacy and Biological Sciences, 10, 1–10. https://doi.org/10.9790/3008-10620113																Cx. PIPIENS														25	eggs/female
	larva	days	20				17.7		0.6	Korea			cx. pipiens molestus	Kiarie-Makara, M., Ngumbi, P., & Lee, D.-K. (2015). Effects of Temperature on the Growth and Development of Culex pipiens Complex Mosquitoes (Diptera: Culicidae). IOSR Journal of Pharmacy and Biological Sciences, 10, 1–10. https://doi.org/10.9790/3008-10620114																	percent	lab conditions: "The mean day temperature was 25.7 °C and the mean night temperature was 21.3 °C; relative humidity (RH) was maintained at a constant 70%."				molestus: 11.87% hybrid: 6.46%		molestus: 10.06 hybrid: 4.76	Catalonia, Spain	constant temperatures and humidity	Cx. pipiens strains molestus and hybrid, infected with WNV, were studied.	Brustolin, M., Talavera, S., Santamaría, C., Rivas, R., Pujol, N., Aranda, C., ... & Busquets, N. (2016). C ulex pipiens and S tegomyia albopicta (= A edes albopictus) populations as vectors for lineage 1 and 2 W est N ile virus in E urope. Medical and Veterinary Entomology, 30(2), 166-173.		27.5	eggs/female
	larva	days	24				13.6		0.6	Korea			cx. pipiens molestus	Kiarie-Makara, M., Ngumbi, P., & Lee, D.-K. (2015). Effects of Temperature on the Growth and Development of Culex pipiens Complex Mosquitoes (Diptera: Culicidae). IOSR Journal of Pharmacy and Biological Sciences, 10, 1–10. https://doi.org/10.9790/3008-10620115																	days	lab conditions: temp range 27-32 C; mean 30 C +- 0.10				22.49		3.02			Mean lifespan is that of the control population (not infected with fungi)	Abouzied, E. M. (2017). The incidence and the implications of natural infection with Nomuraea rileyi (Farlow) Samson on the life-table parameters of laboratory-reared Culex pipiens L. mosquitoes. African Entomology, 25(1), 137-147.		30	eggs/female
	larva	days	28				9.4		0.4	Korea			cx. pipiens molestus	Kiarie-Makara, M., Ngumbi, P., & Lee, D.-K. (2015). Effects of Temperature on the Growth and Development of Culex pipiens Complex Mosquitoes (Diptera: Culicidae). IOSR Journal of Pharmacy and Biological Sciences, 10, 1–10. https://doi.org/10.9790/3008-10620116																	days	June July August Sept Oct Nov				58 56 56 63 80 75			Greece		Estimate of wild biological lifespan per month (past-capture longevity) from Figure 2 (note: these lifespans are much longer than those reported in lab-reared populations)	Papadopoulos, N. T., Carey, J. R., Ioannou, C. S., Ji, H., Mueller, H. G., Wang, J. L., ... & Lewis, E. E. (2016). Seasonality of post-capture longevity in a medically-important mosquito (Culex pipiens). Frontiers in Ecology and Evolution, 4, 63.		32.5	eggs/female
	pupa	days	20				5.54		0.25	Korea			cx. pipiens pallens	Kiarie-Makara, M., Ngumbi, P., & Lee, D.-K. (2015). Effects of Temperature on the Growth and Development of Culex pipiens Complex Mosquitoes (Diptera: Culicidae). IOSR Journal of Pharmacy and Biological Sciences, 10, 1–10. https://doi.org/10.9790/3008-10620117																	days	20.46				61.83	2.59		Giza Province, Egypt	season	Laboratory experiment with simulated weather conditions to mimic seasonality. Larvae field-collected and then raised in controlled environment. females	Abouzied, E. M. (2017). Life Table Analysis of Culex pipiens Under Simulated Weather Conditions In Egypt. Journal of the American Mosquito Control Association, 33(1), 16–24. https://doi.org/10.2987/16-6608.1		11.7	eggs/egg raft
	pupa	days	24				6.53		0.6	Korea			cx. pipiens pallens	Kiarie-Makara, M., Ngumbi, P., & Lee, D.-K. (2015). Effects of Temperature on the Growth and Development of Culex pipiens Complex Mosquitoes (Diptera: Culicidae). IOSR Journal of Pharmacy and Biological Sciences, 10, 1–10. https://doi.org/10.9790/3008-10620118																	days	30.19				24.38	5.47		Giza Province, Egypt	season	females	Abouzied, E. M. (2017). Life Table Analysis of Culex pipiens Under Simulated Weather Conditions In Egypt. Journal of the American Mosquito Control Association, 33(1), 16–24. https://doi.org/10.2987/16-6608.2		12.4	eggs/egg raft
	pupa	days	28				2.73		0.2	Korea			cx. pipiens pallens	Kiarie-Makara, M., Ngumbi, P., & Lee, D.-K. (2015). Effects of Temperature on the Growth and Development of Culex pipiens Complex Mosquitoes (Diptera: Culicidae). IOSR Journal of Pharmacy and Biological Sciences, 10, 1–10. https://doi.org/10.9790/3008-10620119																	days	20.46				42.62	6.15		Giza Province, Egypt	season	males	Abouzied, E. M. (2017). Life Table Analysis of Culex pipiens Under Simulated Weather Conditions In Egypt. Journal of the American Mosquito Control Association, 33(1), 16–24. https://doi.org/10.2987/16-6608.3		15.3	eggs/egg raft
	pupa	days	20				6.4		0.4	Korea			cx. pipiens molestus	Kiarie-Makara, M., Ngumbi, P., & Lee, D.-K. (2015). Effects of Temperature on the Growth and Development of Culex pipiens Complex Mosquitoes (Diptera: Culicidae). IOSR Journal of Pharmacy and Biological Sciences, 10, 1–10. https://doi.org/10.9790/3008-10620120																	days	30.19				20.83	3.07		Giza Province, Egypt	season	males	Abouzied, E. M. (2017). Life Table Analysis of Culex pipiens Under Simulated Weather Conditions In Egypt. Journal of the American Mosquito Control Association, 33(1), 16–24. https://doi.org/10.2987/16-6608.4		15.9	eggs/egg raft
	pupa	days	24				4.34		0.32	Korea			cx. pipiens molestus	Kiarie-Makara, M., Ngumbi, P., & Lee, D.-K. (2015). Effects of Temperature on the Growth and Development of Culex pipiens Complex Mosquitoes (Diptera: Culicidae). IOSR Journal of Pharmacy and Biological Sciences, 10, 1–10. https://doi.org/10.9790/3008-10620121																	days	20				18.9		1.6	Insectary reared colonies, Kosin University, Korea	temperature	cx. pipiens pallens	Kiarie-Makara, M., Ngumbi, P., & Lee, D.-K. (2015). Effects of Temperature on the Growth and Development of Culex pipiens Complex Mosquitoes (Diptera: Culicidae). IOSR Journal of Pharmacy and Biological Sciences, 10, 1–10. https://doi.org/10.9790/3008-10620110		20.6	eggs/egg raft
	pupa	days	28				2.28		0.67	Korea			cx. pipiens molestus	Kiarie-Makara, M., Ngumbi, P., & Lee, D.-K. (2015). Effects of Temperature on the Growth and Development of Culex pipiens Complex Mosquitoes (Diptera: Culicidae). IOSR Journal of Pharmacy and Biological Sciences, 10, 1–10. https://doi.org/10.9790/3008-10620122																	days	24				13.5		4.1	Insectary reared colonies, Kosin University, Korea	temperature	cx. pipiens pallens	Kiarie-Makara, M., Ngumbi, P., & Lee, D.-K. (2015). Effects of Temperature on the Growth and Development of Culex pipiens Complex Mosquitoes (Diptera: Culicidae). IOSR Journal of Pharmacy and Biological Sciences, 10, 1–10. https://doi.org/10.9790/3008-10620111		11.7	egg rafts	16
	larva + pupa	days	20				21.89		2.45	Korea			cx. pipiens pallens (sum of individual stages calculated)																		days	28				7.7		1.1	Insectary reared colonies, Kosin University, Korea	temperature	cx. pipiens pallens	Kiarie-Makara, M., Ngumbi, P., & Lee, D.-K. (2015). Effects of Temperature on the Growth and Development of Culex pipiens Complex Mosquitoes (Diptera: Culicidae). IOSR Journal of Pharmacy and Biological Sciences, 10, 1–10. https://doi.org/10.9790/3008-10620112		12.4	egg rafts	10
	larva + pupa	days	24				16.03		1.3	Korea			cx. pipiens pallens																		days	20				29.2		9.3	Insectary reared colonies, Kosin University, Korea	temperature	cx. pipiens molestus	Kiarie-Makara, M., Ngumbi, P., & Lee, D.-K. (2015). Effects of Temperature on the Growth and Development of Culex pipiens Complex Mosquitoes (Diptera: Culicidae). IOSR Journal of Pharmacy and Biological Sciences, 10, 1–10. https://doi.org/10.9790/3008-10620113		15.3	egg rafts	9
	larva + pupa	days	28				11.68		1.07	Korea			cx. pipiens pallens																		days	24				9.7		2.2	Insectary reared colonies, Kosin University, Korea	temperature	cx. pipiens molestus	Kiarie-Makara, M., Ngumbi, P., & Lee, D.-K. (2015). Effects of Temperature on the Growth and Development of Culex pipiens Complex Mosquitoes (Diptera: Culicidae). IOSR Journal of Pharmacy and Biological Sciences, 10, 1–10. https://doi.org/10.9790/3008-10620114		15.9	egg rafts	7
	larva + pupa	days	20				24.1		1	Korea			cx. pipiens molestus																		days	28				8.6		0.7	Insectary reared colonies, Kosin University, Korea	temperature	cx. pipiens molestus	Kiarie-Makara, M., Ngumbi, P., & Lee, D.-K. (2015). Effects of Temperature on the Growth and Development of Culex pipiens Complex Mosquitoes (Diptera: Culicidae). IOSR Journal of Pharmacy and Biological Sciences, 10, 1–10. https://doi.org/10.9790/3008-10620115		20.6	egg rafts	16
	larva + pupa	days	24				17.94		0.92	Korea			cx. pipiens molestus																		days	25				12.33	0.88		Cairo, Egypt		Experimental study on the insecticidal effects of N. oleander on Cx. pipiens. Values are from control group (untreated). males	El-Sayed, S. H., & El-Bassiony, G. M. (2015). Larvicidal, Biological and Genotoxic Effects, and Temperature-Toxicity Relationship of Some Leaf Extracts of Nerium oleander (Apocynaceae) on Culex pipiens (Diptera: Culicidae). Journal of Arthropod-Borne Diseases, 10(1), 1–11.		12.1	eggs/egg raft
	larva + pupa	days	28				11.68		1.07	Korea			cx. pipiens molestus																		days	25				19	1.53		Cairo, Egypt		females	El-Sayed, S. H., & El-Bassiony, G. M. (2015). Larvicidal, Biological and Genotoxic Effects, and Temperature-Toxicity Relationship of Some Leaf Extracts of Nerium oleander (Apocynaceae) on Culex pipiens (Diptera: Culicidae). Journal of Arthropod-Borne Diseases, 10(1), 1–11.		24.6	eggs/egg raft
	larva	days	25				8.32	0.43		Cairo, Egypt		Experimental study on the insecticidal effects of N. oleander on Cx. pipiens	Values are from control group (untreated)	El-Sayed, S. H., & El-Bassiony, G. M. (2015). Larvicidal, Biological and Genotoxic Effects, and Temperature-Toxicity Relationship of Some Leaf Extracts of Nerium oleander (Apocynaceae) on Culex pipiens (Diptera: Culicidae). Journal of Arthropod-Borne Diseases, 10(1), 1–11.																	days	15	75						Greece		experimental study on the effects of temperature on biological parameters. values estimated from Fig. 4, females only. NOTE: i don't see how this can be right...maybe the y axis is off by a decimal point?	Spanoudis, C. G., Andreadis, S. S., Tsaknis, N. K., Petrou, A. P., Gkeka, C. D., & Savopoulou–Soultani, M. (2019). Effect of Temperature on Biological Parameters of the West Nile Virus Vector Culex pipiens form ‘molestus’ (Diptera: Culicidae) in Greece: Constant vs Fluctuating Temperatures. Journal of Medical Entomology, 56(3), 641–650. https://doi.org/10.1093/jme/tjy224		21	eggs/egg raft
	pupa	days	25				4.36	0.26		Cairo, Egypt				El-Sayed, S. H., & El-Bassiony, G. M. (2015). Larvicidal, Biological and Genotoxic Effects, and Temperature-Toxicity Relationship of Some Leaf Extracts of Nerium oleander (Apocynaceae) on Culex pipiens (Diptera: Culicidae). Journal of Arthropod-Borne Diseases, 10(1), 1–11.																	days	17.5	68						Greece			Spanoudis, C. G., Andreadis, S. S., Tsaknis, N. K., Petrou, A. P., Gkeka, C. D., & Savopoulou–Soultani, M. (2019). Effect of Temperature on Biological Parameters of the West Nile Virus Vector Culex pipiens form ‘molestus’ (Diptera: Culicidae) in Greece: Constant vs Fluctuating Temperatures. Journal of Medical Entomology, 56(3), 641–650. https://doi.org/10.1093/jme/tjy225		12.1	egg rafts/female
	larva + pupa	days	25				12.68	0.69		Cairo, Egypt				El-Sayed, S. H., & El-Bassiony, G. M. (2015). Larvicidal, Biological and Genotoxic Effects, and Temperature-Toxicity Relationship of Some Leaf Extracts of Nerium oleander (Apocynaceae) on Culex pipiens (Diptera: Culicidae). Journal of Arthropod-Borne Diseases, 10(1), 1–11.																	days	20	58						Greece			Spanoudis, C. G., Andreadis, S. S., Tsaknis, N. K., Petrou, A. P., Gkeka, C. D., & Savopoulou–Soultani, M. (2019). Effect of Temperature on Biological Parameters of the West Nile Virus Vector Culex pipiens form ‘molestus’ (Diptera: Culicidae) in Greece: Constant vs Fluctuating Temperatures. Journal of Medical Entomology, 56(3), 641–650. https://doi.org/10.1093/jme/tjy226		24.6	egg rafts/female
	egg to adult	days	15				49.2	0.33		Greece	temperature	experimental study on the effects of temperature on biological parameters. mosquitoes from laboratory colony maintained for over 25 years	values from Table 3	Spanoudis, C. G., Andreadis, S. S., Tsaknis, N. K., Petrou, A. P., Gkeka, C. D., & Savopoulou–Soultani, M. (2019). Effect of Temperature on Biological Parameters of the West Nile Virus Vector Culex pipiens form ‘molestus’ (Diptera: Culicidae) in Greece: Constant vs Fluctuating Temperatures. Journal of Medical Entomology, 56(3), 641–650. https://doi.org/10.1093/jme/tjy226																	days	22.5	35						Greece			Spanoudis, C. G., Andreadis, S. S., Tsaknis, N. K., Petrou, A. P., Gkeka, C. D., & Savopoulou–Soultani, M. (2019). Effect of Temperature on Biological Parameters of the West Nile Virus Vector Culex pipiens form ‘molestus’ (Diptera: Culicidae) in Greece: Constant vs Fluctuating Temperatures. Journal of Medical Entomology, 56(3), 641–650. https://doi.org/10.1093/jme/tjy227		21	egg rafts/female
	egg to adult	days	17.5				40	0.54						Spanoudis, C. G., Andreadis, S. S., Tsaknis, N. K., Petrou, A. P., Gkeka, C. D., & Savopoulou–Soultani, M. (2019). Effect of Temperature on Biological Parameters of the West Nile Virus Vector Culex pipiens form ‘molestus’ (Diptera: Culicidae) in Greece: Constant vs Fluctuating Temperatures. Journal of Medical Entomology, 56(3), 641–650. https://doi.org/10.1093/jme/tjy227																	days	25	24						Greece			Spanoudis, C. G., Andreadis, S. S., Tsaknis, N. K., Petrou, A. P., Gkeka, C. D., & Savopoulou–Soultani, M. (2019). Effect of Temperature on Biological Parameters of the West Nile Virus Vector Culex pipiens form ‘molestus’ (Diptera: Culicidae) in Greece: Constant vs Fluctuating Temperatures. Journal of Medical Entomology, 56(3), 641–650. https://doi.org/10.1093/jme/tjy228		15	egg rafts	4
	egg to adult	days	20				34	0.35						Spanoudis, C. G., Andreadis, S. S., Tsaknis, N. K., Petrou, A. P., Gkeka, C. D., & Savopoulou–Soultani, M. (2019). Effect of Temperature on Biological Parameters of the West Nile Virus Vector Culex pipiens form ‘molestus’ (Diptera: Culicidae) in Greece: Constant vs Fluctuating Temperatures. Journal of Medical Entomology, 56(3), 641–650. https://doi.org/10.1093/jme/tjy228																	days	27.5	22						Greece			Spanoudis, C. G., Andreadis, S. S., Tsaknis, N. K., Petrou, A. P., Gkeka, C. D., & Savopoulou–Soultani, M. (2019). Effect of Temperature on Biological Parameters of the West Nile Virus Vector Culex pipiens form ‘molestus’ (Diptera: Culicidae) in Greece: Constant vs Fluctuating Temperatures. Journal of Medical Entomology, 56(3), 641–650. https://doi.org/10.1093/jme/tjy229		20	egg rafts	44
	egg to adult	days	22.5				23.1	0.44						Spanoudis, C. G., Andreadis, S. S., Tsaknis, N. K., Petrou, A. P., Gkeka, C. D., & Savopoulou–Soultani, M. (2019). Effect of Temperature on Biological Parameters of the West Nile Virus Vector Culex pipiens form ‘molestus’ (Diptera: Culicidae) in Greece: Constant vs Fluctuating Temperatures. Journal of Medical Entomology, 56(3), 641–650. https://doi.org/10.1093/jme/tjy229																	days	30	21						Greece			Spanoudis, C. G., Andreadis, S. S., Tsaknis, N. K., Petrou, A. P., Gkeka, C. D., & Savopoulou–Soultani, M. (2019). Effect of Temperature on Biological Parameters of the West Nile Virus Vector Culex pipiens form ‘molestus’ (Diptera: Culicidae) in Greece: Constant vs Fluctuating Temperatures. Journal of Medical Entomology, 56(3), 641–650. https://doi.org/10.1093/jme/tjy230		25	egg rafts	68
	egg to adult	days	25				17.1	0.28						Spanoudis, C. G., Andreadis, S. S., Tsaknis, N. K., Petrou, A. P., Gkeka, C. D., & Savopoulou–Soultani, M. (2019). Effect of Temperature on Biological Parameters of the West Nile Virus Vector Culex pipiens form ‘molestus’ (Diptera: Culicidae) in Greece: Constant vs Fluctuating Temperatures. Journal of Medical Entomology, 56(3), 641–650. https://doi.org/10.1093/jme/tjy230																	days	32.5	1						Greece			Spanoudis, C. G., Andreadis, S. S., Tsaknis, N. K., Petrou, A. P., Gkeka, C. D., & Savopoulou–Soultani, M. (2019). Effect of Temperature on Biological Parameters of the West Nile Virus Vector Culex pipiens form ‘molestus’ (Diptera: Culicidae) in Greece: Constant vs Fluctuating Temperatures. Journal of Medical Entomology, 56(3), 641–650. https://doi.org/10.1093/jme/tjy231		30	egg rafts	37
	egg to adult	days	27.5				15.3	0.25						Spanoudis, C. G., Andreadis, S. S., Tsaknis, N. K., Petrou, A. P., Gkeka, C. D., & Savopoulou–Soultani, M. (2019). Effect of Temperature on Biological Parameters of the West Nile Virus Vector Culex pipiens form ‘molestus’ (Diptera: Culicidae) in Greece: Constant vs Fluctuating Temperatures. Journal of Medical Entomology, 56(3), 641–650. https://doi.org/10.1093/jme/tjy231																	days	15				92.3	11.5		Larva and pupae collected from Chakidiki, northern Greece, then transferred to a lab in Louisville, Kentucky, USA	Mosquitoes held in lab conditions; relative humidity > 65%; photoperiod held constant at 16 hours of light: 8 hours of dark.	Experimental study. Lifespans recorded here are for female mosquitoes only.	Andreadis, S. S., Dimotsiou, O. C., & Savopoulou-Soultani, M. (2014). Variation in adult longevity of Culex pipiens f. pipiens, vector of the West Nile Virus. Parasitology Research, 113(11), 4315-4319.		35	egg rafts	10
	egg to adult	days	30				14.3	0.25						Spanoudis, C. G., Andreadis, S. S., Tsaknis, N. K., Petrou, A. P., Gkeka, C. D., & Savopoulou–Soultani, M. (2019). Effect of Temperature on Biological Parameters of the West Nile Virus Vector Culex pipiens form ‘molestus’ (Diptera: Culicidae) in Greece: Constant vs Fluctuating Temperatures. Journal of Medical Entomology, 56(3), 641–650. https://doi.org/10.1093/jme/tjy232																	days	20				55.7	4.8					Andreadis, S. S., Dimotsiou, O. C., & Savopoulou-Soultani, M. (2014). Variation in adult longevity of Culex pipiens f. pipiens, vector of the West Nile Virus. Parasitology Research, 113(11), 4315-4319.
	egg to adult	days	32.5				10.9	0.37						Spanoudis, C. G., Andreadis, S. S., Tsaknis, N. K., Petrou, A. P., Gkeka, C. D., & Savopoulou–Soultani, M. (2019). Effect of Temperature on Biological Parameters of the West Nile Virus Vector Culex pipiens form ‘molestus’ (Diptera: Culicidae) in Greece: Constant vs Fluctuating Temperatures. Journal of Medical Entomology, 56(3), 641–650. https://doi.org/10.1093/jme/tjy233																	days	25				29.4	2.3					Andreadis, S. S., Dimotsiou, O. C., & Savopoulou-Soultani, M. (2014). Variation in adult longevity of Culex pipiens f. pipiens, vector of the West Nile Virus. Parasitology Research, 113(11), 4315-4319.	Cx. RESTUANS
	larva + pupa	days	30				6.9	0.1				experimental study on effect of various factors on biological parameters in field collected and lab raised colonies of cx pipiens	values from table 6; temps are water temp for rearing	Madder, D. J., Surgeoner, G. A., & Helson, B. V. (1983). Number of Generations, Egg Production, and Developmental Time of Culex Pipiens and Culex Restuans (Diptera: Culicidae) in Southern Ontario1. Journal of Medical Entomology, 20(3), 275–287. https://doi.org/10.1093/jmedent/20.3.275																	days	27.5				22.8	4.4					Andreadis, S. S., Dimotsiou, O. C., & Savopoulou-Soultani, M. (2014). Variation in adult longevity of Culex pipiens f. pipiens, vector of the West Nile Virus. Parasitology Research, 113(11), 4315-4319.			number of egg clutches		0	50
	larva + pupa	days	25				7	0.1						Madder, D. J., Surgeoner, G. A., & Helson, B. V. (1983). Number of Generations, Egg Production, and Developmental Time of Culex Pipiens and Culex Restuans (Diptera: Culicidae) in Southern Ontario1. Journal of Medical Entomology, 20(3), 275–287. https://doi.org/10.1093/jmedent/20.3.276																	days	30				11.3	1.1					Andreadis, S. S., Dimotsiou, O. C., & Savopoulou-Soultani, M. (2014). Variation in adult longevity of Culex pipiens f. pipiens, vector of the West Nile Virus. Parasitology Research, 113(11), 4315-4319.		dates were available instead of temps for this study.	number of rafts/number of eggs per raft
	larva + pupa	days	22				11.5	0.1						Madder, D. J., Surgeoner, G. A., & Helson, B. V. (1983). Number of Generations, Egg Production, and Developmental Time of Culex Pipiens and Culex Restuans (Diptera: Culicidae) in Southern Ontario1. Journal of Medical Entomology, 20(3), 275–287. https://doi.org/10.1093/jmedent/20.3.277																	days	21				54.3			Okinawa, Japan	female	Controlled lab study using field collected lab maintained strains; temp is air temp, values from table 2	Oda, T., Uchida, K., Mori, A., Mine, M., Eshita, Y., Kurokawa, K., Kato, K., & Tahara, H. (1999). Effects of high temperature on the emergence and survival of adult Culex pipiens molestus and Culex quinquefasciatus in Japan. Journal of the American Mosquito Control Association, 15(2), 153–156.		1978--May 23-June 7
	larva + pupa	days	20				11.6	0.3						Madder, D. J., Surgeoner, G. A., & Helson, B. V. (1983). Number of Generations, Egg Production, and Developmental Time of Culex Pipiens and Culex Restuans (Diptera: Culicidae) in Southern Ontario1. Journal of Medical Entomology, 20(3), 275–287. https://doi.org/10.1093/jmedent/20.3.278																	days	25				29				female		Oda, T., Uchida, K., Mori, A., Mine, M., Eshita, Y., Kurokawa, K., Kato, K., & Tahara, H. (1999). Effects of high temperature on the emergence and survival of adult Culex pipiens molestus and Culex quinquefasciatus in Japan. Journal of the American Mosquito Control Association, 15(2), 153–156.		1978--June 14-July 5
	larva + pupa	days	18											Madder, D. J., Surgeoner, G. A., & Helson, B. V. (1983). Number of Generations, Egg Production, and Developmental Time of Culex Pipiens and Culex Restuans (Diptera: Culicidae) in Southern Ontario1. Journal of Medical Entomology, 20(3), 275–287. https://doi.org/10.1093/jmedent/20.3.279																	days	30				14.2				female		Oda, T., Uchida, K., Mori, A., Mine, M., Eshita, Y., Kurokawa, K., Kato, K., & Tahara, H. (1999). Effects of high temperature on the emergence and survival of adult Culex pipiens molestus and Culex quinquefasciatus in Japan. Journal of the American Mosquito Control Association, 15(2), 153–156.		1978--July 21-August 7
	larva + pupa	days	17				16	0.4						Madder, D. J., Surgeoner, G. A., & Helson, B. V. (1983). Number of Generations, Egg Production, and Developmental Time of Culex Pipiens and Culex Restuans (Diptera: Culicidae) in Southern Ontario1. Journal of Medical Entomology, 20(3), 275–287. https://doi.org/10.1093/jmedent/20.3.280																	days	21				33.4				male		Oda, T., Uchida, K., Mori, A., Mine, M., Eshita, Y., Kurokawa, K., Kato, K., & Tahara, H. (1999). Effects of high temperature on the emergence and survival of adult Culex pipiens molestus and Culex quinquefasciatus in Japan. Journal of the American Mosquito Control Association, 15(2), 153–156.		1978--August 20-Sept 1
	larva + pupa	days	15				27.1	1.5						Madder, D. J., Surgeoner, G. A., & Helson, B. V. (1983). Number of Generations, Egg Production, and Developmental Time of Culex Pipiens and Culex Restuans (Diptera: Culicidae) in Southern Ontario1. Journal of Medical Entomology, 20(3), 275–287. https://doi.org/10.1093/jmedent/20.3.281																	days	25				27.6				male		Oda, T., Uchida, K., Mori, A., Mine, M., Eshita, Y., Kurokawa, K., Kato, K., & Tahara, H. (1999). Effects of high temperature on the emergence and survival of adult Culex pipiens molestus and Culex quinquefasciatus in Japan. Journal of the American Mosquito Control Association, 15(2), 153–156.		1979--May23-June 7
	larva + pupa	days	24.6				38.64		2.04	Australia		laboratory study on biological parameters of field collected cx. pipiens	values listed are sums of values for individual stages published	Kassim, N. F. A., Webb, C. E., & Russell, R. C. (2012). Culex molestus Forskal (Diptera: Culicidae) in Australia: colonisation, stenogamy, autogeny, oviposition and larval development. Australian Journal of Entomology, 51(1), 67–77. https://doi.org/10.1111/j.1440-6055.2011.00834.x																	days	30				6.9				male		Oda, T., Uchida, K., Mori, A., Mine, M., Eshita, Y., Kurokawa, K., Kato, K., & Tahara, H. (1999). Effects of high temperature on the emergence and survival of adult Culex pipiens molestus and Culex quinquefasciatus in Japan. Journal of the American Mosquito Control Association, 15(2), 153–156.		1979--June 14-July 5
	larva + pupa	days	21				43.14		2.21					Kassim, N. F. A., Webb, C. E., & Russell, R. C. (2012). Culex molestus Forskal (Diptera: Culicidae) in Australia: colonisation, stenogamy, autogeny, oviposition and larval development. Australian Journal of Entomology, 51(1), 67–77. https://doi.org/10.1111/j.1440-6055.2011.00834.x																Cx. RESTUANS														1979--July 21-August 7
	larva + pupa	days	12.1				74.76		2.86					Kassim, N. F. A., Webb, C. E., & Russell, R. C. (2012). Culex molestus Forskal (Diptera: Culicidae) in Australia: colonisation, stenogamy, autogeny, oviposition and larval development. Australian Journal of Entomology, 51(1), 67–77. https://doi.org/10.1111/j.1440-6055.2011.00834.x																	days	20 C 25 C 30 C	15.6 28.3 15.8					+- 1.68 +- 2.25 +- 3.36	"C. restuans eggs were field-collected from Urbana-Champaign" (Illinois).The paper does not specify the geographical location of the experiment.	This study considered only temperature, and did not mention other environmental drivers.	All mosquitoes in this study were treated with an insecticide (malathion). However, no significant effect of the malathion was found on female C. restuans development time, size, or longevity. The study methods do not indicate whether the +- sign after the values for lifespan represents standard error or standard deviation.	Muturi, E. J., Lampman, R., Costanzo, K., & Alto, B. W. (2011). Effect of Temperature and Insecticide Stress on Life-History Traits of Culex restuans and Aedes albopictus (Diptera: Culicidae). Journal of Medical Entomology, 48(2), 243–250. https://doi.org/10.1603/ME10017		1979--August 20-Sept 1
	egg to adult	days	16				29.31				temperature	comparison of effect of temperature on life history traits for field-caught vs lab colony mosquitoes. VALUES ESTIMATED FROM FIG. 1 USING WEB PLOT DIGITIZER	colony	Ciota, A. T., Matacchiero, A. C., Kilpatrick, A. M., & Kramer, L. D. (2014). The Effect of Temperature on Life History Traits of Culex Mosquitoes. Journal of Medical Entomology, 51(1), 55–62. https://doi.org/10.1603/ME13003																	days	20 C 24 C 28 C 32 C	45 17 10 5						C. restuans eggs were collected from Tacoma Park, MD.	Lab experiment controlled for humidity and light.	Lifespan values were estimated from Figure 2B.	Ciota, A. T., Matacchiero, A. C., Kilpatrick, A. M., & Kramer, L. D. (2014). The Effect of Temperature on Life History Traits of Culex Mosquitoes. Journal of Medical Entomology, 51(1), 55–62. https://doi.org/10.1603/ME13003		1980--May23-June 7
	egg to adult	days	20				15.03						colony	Ciota, A. T., Matacchiero, A. C., Kilpatrick, A. M., & Kramer, L. D. (2014). The Effect of Temperature on Life History Traits of Culex Mosquitoes. Journal of Medical Entomology, 51(1), 55–62. https://doi.org/10.1603/ME13004																														1980--June 14-July 5
	egg to adult	days	24				12.22						colony	Ciota, A. T., Matacchiero, A. C., Kilpatrick, A. M., & Kramer, L. D. (2014). The Effect of Temperature on Life History Traits of Culex Mosquitoes. Journal of Medical Entomology, 51(1), 55–62. https://doi.org/10.1603/ME13005																														1980--July 21-August 7
	egg to adult	days	28				9.12						colony	Ciota, A. T., Matacchiero, A. C., Kilpatrick, A. M., & Kramer, L. D. (2014). The Effect of Temperature on Life History Traits of Culex Mosquitoes. Journal of Medical Entomology, 51(1), 55–62. https://doi.org/10.1603/ME13006																														1980--August 20-Sept 1
	egg to adult	days	32				9.82						colony	Ciota, A. T., Matacchiero, A. C., Kilpatrick, A. M., & Kramer, L. D. (2014). The Effect of Temperature on Life History Traits of Culex Mosquitoes. Journal of Medical Entomology, 51(1), 55–62. https://doi.org/10.1603/ME13007
	egg to adult	days	16				19.73						field	Ciota, A. T., Matacchiero, A. C., Kilpatrick, A. M., & Kramer, L. D. (2014). The Effect of Temperature on Life History Traits of Culex Mosquitoes. Journal of Medical Entomology, 51(1), 55–62. https://doi.org/10.1603/ME13008
	egg to adult	days	20				16.12						field	Ciota, A. T., Matacchiero, A. C., Kilpatrick, A. M., & Kramer, L. D. (2014). The Effect of Temperature on Life History Traits of Culex Mosquitoes. Journal of Medical Entomology, 51(1), 55–62. https://doi.org/10.1603/ME13009
	egg to adult	days	24				11.93						field	Ciota, A. T., Matacchiero, A. C., Kilpatrick, A. M., & Kramer, L. D. (2014). The Effect of Temperature on Life History Traits of Culex Mosquitoes. Journal of Medical Entomology, 51(1), 55–62. https://doi.org/10.1603/ME13010
	egg to adult	days	28				9.53						field	Ciota, A. T., Matacchiero, A. C., Kilpatrick, A. M., & Kramer, L. D. (2014). The Effect of Temperature on Life History Traits of Culex Mosquitoes. Journal of Medical Entomology, 51(1), 55–62. https://doi.org/10.1603/ME13011
	egg to adult	days	32				8.9						field	Ciota, A. T., Matacchiero, A. C., Kilpatrick, A. M., & Kramer, L. D. (2014). The Effect of Temperature on Life History Traits of Culex Mosquitoes. Journal of Medical Entomology, 51(1), 55–62. https://doi.org/10.1603/ME13012
	egg to adult	1/day	22.1				0.023	0.001		University of Lieden, Netherlands		experimental seminatural mesocosm study on the effects of temperature, eutrophication and predation on mosquito parameters. values are from supplemental information (S1). temps are average mesocosm temperatures.	female	Schrama, M., Gorsich, E. E., Hunting, E. R., Barmentlo, S. H., Beechler, B., & van Bodegom, P. M. (2018). Eutrophication and predator presence overrule the effects of temperature on mosquito survival and development. PLOS Neglected Tropical Diseases, 12(3), e0006354. https://doi.org/10.1371/journal.pntd.0006354
	egg to adult	1/day	24.1				0.025	0.002					female	Schrama, M., Gorsich, E. E., Hunting, E. R., Barmentlo, S. H., Beechler, B., & van Bodegom, P. M. (2018). Eutrophication and predator presence overrule the effects of temperature on mosquito survival and development. PLOS Neglected Tropical Diseases, 12(3), e0006354. https://doi.org/10.1371/journal.pntd.0006355
	egg to adult	1/day	26.1				0.025	0.001					female	Schrama, M., Gorsich, E. E., Hunting, E. R., Barmentlo, S. H., Beechler, B., & van Bodegom, P. M. (2018). Eutrophication and predator presence overrule the effects of temperature on mosquito survival and development. PLOS Neglected Tropical Diseases, 12(3), e0006354. https://doi.org/10.1371/journal.pntd.0006356
	egg to adult	1/day	26.8				0.023	0.001					female	Schrama, M., Gorsich, E. E., Hunting, E. R., Barmentlo, S. H., Beechler, B., & van Bodegom, P. M. (2018). Eutrophication and predator presence overrule the effects of temperature on mosquito survival and development. PLOS Neglected Tropical Diseases, 12(3), e0006354. https://doi.org/10.1371/journal.pntd.0006357
	egg to adult	1/day	22.1				0.029	0.001					male	Schrama, M., Gorsich, E. E., Hunting, E. R., Barmentlo, S. H., Beechler, B., & van Bodegom, P. M. (2018). Eutrophication and predator presence overrule the effects of temperature on mosquito survival and development. PLOS Neglected Tropical Diseases, 12(3), e0006354. https://doi.org/10.1371/journal.pntd.0006358
	egg to adult	1/day	24.1				0.031	0.002					male	Schrama, M., Gorsich, E. E., Hunting, E. R., Barmentlo, S. H., Beechler, B., & van Bodegom, P. M. (2018). Eutrophication and predator presence overrule the effects of temperature on mosquito survival and development. PLOS Neglected Tropical Diseases, 12(3), e0006354. https://doi.org/10.1371/journal.pntd.0006359
	egg to adult	1/day	26.1				0.031	0.001					male	Schrama, M., Gorsich, E. E., Hunting, E. R., Barmentlo, S. H., Beechler, B., & van Bodegom, P. M. (2018). Eutrophication and predator presence overrule the effects of temperature on mosquito survival and development. PLOS Neglected Tropical Diseases, 12(3), e0006354. https://doi.org/10.1371/journal.pntd.0006360
	egg to adult	1/day	26.8				0.031	0.002					male	Schrama, M., Gorsich, E. E., Hunting, E. R., Barmentlo, S. H., Beechler, B., & van Bodegom, P. M. (2018). Eutrophication and predator presence overrule the effects of temperature on mosquito survival and development. PLOS Neglected Tropical Diseases, 12(3), e0006354. https://doi.org/10.1371/journal.pntd.0006361
	egg to adult	days	20				18.5			Egypt		experimental controlled study on effects of temperature and certain insecticides.	values from table 1	Zayed, A. B., Mostafa, A. A., Moselhy, W. A., Mahmoud, H. I., & Hassan, S. H. (2019). Influence of Temperature Change on the Growth and Susceptibility of the Common House Mosquito, Culex pipiens in Egypt to Some Insecticides. International Journal of Ecotoxicology and Ecobiology, 4(2), 42. https://doi.org/10.11648/j.ijee.20190402.11
	egg to adult	days	25				12.83							Zayed, A. B., Mostafa, A. A., Moselhy, W. A., Mahmoud, H. I., & Hassan, S. H. (2019). Influence of Temperature Change on the Growth and Susceptibility of the Common House Mosquito, Culex pipiens in Egypt to Some Insecticides. International Journal of Ecotoxicology and Ecobiology, 4(2), 42. https://doi.org/10.11648/j.ijee.20190402.12
	egg to adult	days	30				8.23							Zayed, A. B., Mostafa, A. A., Moselhy, W. A., Mahmoud, H. I., & Hassan, S. H. (2019). Influence of Temperature Change on the Growth and Susceptibility of the Common House Mosquito, Culex pipiens in Egypt to Some Insecticides. International Journal of Ecotoxicology and Ecobiology, 4(2), 42. https://doi.org/10.11648/j.ijee.20190402.13
	Egg to adult	days	25				21.72	0.277		Reading, UK	temperature	field	Experimental study comparing field strain with two lab strains, TEMIX (organophosphate resistant) and S-LAB (susceptible).	Mpho, M., Callaghan, A., & Holloway, G. J. (2002). Effects of temperature and genetic stress on life history and fluctuating wing asymmetry in Culex pipiens mosquitoes. European Journal of Entomology, 99(4), 405–412. https://doi.org/10.14411/eje.2002.050
	Egg to adult	days	25				19.34	0.644				TEMIX		Mpho, M., Callaghan, A., & Holloway, G. J. (2002). Effects of temperature and genetic stress on life history and fluctuating wing asymmetry in Culex pipiens mosquitoes. European Journal of Entomology, 99(4), 405–412. https://doi.org/10.14411/eje.2002.051
	Egg to adult	days	25				20.06	0.16				S-LAB		Mpho, M., Callaghan, A., & Holloway, G. J. (2002). Effects of temperature and genetic stress on life history and fluctuating wing asymmetry in Culex pipiens mosquitoes. European Journal of Entomology, 99(4), 405–412. https://doi.org/10.14411/eje.2002.052
	Egg to adult	days	30				18.33	0.191				field		Mpho, M., Callaghan, A., & Holloway, G. J. (2002). Effects of temperature and genetic stress on life history and fluctuating wing asymmetry in Culex pipiens mosquitoes. European Journal of Entomology, 99(4), 405–412. https://doi.org/10.14411/eje.2002.053
	Egg to adult	days	30				14.55	0.653				TEMIX		Mpho, M., Callaghan, A., & Holloway, G. J. (2002). Effects of temperature and genetic stress on life history and fluctuating wing asymmetry in Culex pipiens mosquitoes. European Journal of Entomology, 99(4), 405–412. https://doi.org/10.14411/eje.2002.054
	Egg to adult	days	30				16.5	0.204				S-LAB		Mpho, M., Callaghan, A., & Holloway, G. J. (2002). Effects of temperature and genetic stress on life history and fluctuating wing asymmetry in Culex pipiens mosquitoes. European Journal of Entomology, 99(4), 405–412. https://doi.org/10.14411/eje.2002.055
	Egg to adult	days	37				16.23	0.422				field		Mpho, M., Callaghan, A., & Holloway, G. J. (2002). Effects of temperature and genetic stress on life history and fluctuating wing asymmetry in Culex pipiens mosquitoes. European Journal of Entomology, 99(4), 405–412. https://doi.org/10.14411/eje.2002.056
	Egg to adult	days	37				14.22	0.361				TEMIX		Mpho, M., Callaghan, A., & Holloway, G. J. (2002). Effects of temperature and genetic stress on life history and fluctuating wing asymmetry in Culex pipiens mosquitoes. European Journal of Entomology, 99(4), 405–412. https://doi.org/10.14411/eje.2002.057
	Egg to adult	days	37				12.67	0.167				S-LAB		Mpho, M., Callaghan, A., & Holloway, G. J. (2002). Effects of temperature and genetic stress on life history and fluctuating wing asymmetry in Culex pipiens mosquitoes. European Journal of Entomology, 99(4), 405–412. https://doi.org/10.14411/eje.2002.058
Cx. RESTUANS			(water temp)
	larva + pupa	days	15	50 larva/700 ml of water			26.5	0.6		laboratory		experimental	Temperatures refer to water temperatures!	Madder, D. J., Surgeoner, G. A., & Helson, B. V. (1983). Number of Generations, Egg Production, and Developmental Time of Culex Pipiens and Culex Restuans (Diptera: Culicidae) in Southern Ontario1. Journal of Medical Entomology, 20(3), 275–287. https://doi.org/10.1093/jmedent/20.3.275
	larva + pupa	days	17
	larva + pupa	days	18				16	0.1
	larva + pupa	days	20				14.3	0.3
	larva + pupa	days	22				11.2	0.2
	larva + pupa	days	25				8.5	0.3
	larva + pupa	days	30				7.3	0.4
			(air temp in environmentally controlled chambers)							Winnipeg, Canada		experimental (laboratory)	Temperatures refer to air temperatures in environmentally controlled chambers	Buth, J. L., Brust, I. R. A., & Ellis’, A. A. (1990). DEVELOPMENTTIME, OVPOSITION ACTIVITY AND ONSETOF DIAPAUSEIN CUZEX TARSALIS,CULEX RESTUANSAND CULISETA INORNATA IN SOUTHERNMANITOBA. 9.
50 larvae per pan
	egg to adult	days	15				22	0.4
	egg to adult	days	20				11.6	0.2
	egg to adult	days	25				8.1	0.5
500 larva per pan
	egg to adult	days	15				31.8	0.6
	egg to adult	days	20				13.2	0.6
	egg to adult	days	25				12.8	0.6
		days	20				12.5			C. restuans eggs from Urbana-Champagne, IL		Lab study of insectide and temperature effects on life history traits.	Values from table 3.	Muturi, E. J., Lampman, R., Costanzo, K., & Alto, B. W. (2011). Effect of Temperature and Insecticide Stress on Life-History Traits of Culex restuans and Aedes albopictus (Diptera: Culicidae). Journal of Medical Entomology, 48(2), 243–250. https://doi.org/10.1603/ME10017
		days	25				7.8
		days	30				7.5
		days								Lab experiment
	larvae + pupae		15				26.5	0.6				from Table 6
			17
			18				16	0.1
			20				14.3	0.3
			22				11.2	0.2
			25				8.5	0.3
			30				7.3	0.4
	embryonic		15									from Table 3
			17
			20				2.4	0.5
			23				1.8	0.6
			25				1.6	0.6
			30				1.4	0.4
[truncated: 20 more columns]
