# Supplementary material for: Scoping review of Culex mosquito life history trait heterogeneity in response to temperature
Source: Parasit Vectors. 2023 Jun 14;16:200. doi: 10.1186/s13071-023-05792-3 (PMC10265793; doi:10.1186/s13071-023-05792-3)
Supplement: Supplementary file 3 — Additional file 3: Dataset S3 Literature search details including full list of search terms and breakdown of number of initial hits and records included after each filtering step. [file 13071_2023_5792_MOESM3_ESM.csv]

LITERATURE REVIEW DETAILS	Google Scholar				Web of Science
SPECIES	Search Terms	FULL NO. RESULTS (ONLY FIRST 50 SCREENED)	NO. RESULTS AFTER FIRST SCREENING	NO. RESULTS AFTER SECOND SCREENING	Search Terms	FULL NO. RESULTS	NO. RESULTS AFTER FIRST SCREENING	NO. RESULTS AFTER SECOND SCREENING	NOTES
Culex quinquefasciatus	"Culex quinquefasciatus" AND "lifespan" AND "temperature"	1540	8	2	TI=(("culex quinquefasciatus" OR "cx. quinquefasciatus") AND (lifespan OR "mortality rate" OR survival) AND (temperature)) OR AB=(("culex quinquefasciatus" OR "cx. quinquefasciatus") AND (lifespan OR "mortality rate" OR survival) AND (temperature))	100	15	6
	"Culex quinquefasciatus" AND "survival" OR "survivorship" AND "temperature"	11000	13	4
	"culex quinquefasciatus" AND "oviposition" OR "fecundity" OR "egg viability" AND "temperature"	9120	7	3	TI=(("culex quinquefasciatus" OR "cx. quinquefasciatus") AND (oviposition OR fecundity OR "egg laying" OR "egg viability" ) AND (temperature)) OR AB=(("culex quinquefasciatus" OR "cx. quinquefasciatus") AND (oviposition OR fecundity OR "egg laying" OR "egg viability" ) AND (temperature))	42	14	5
	"culex quinquefasciatus" AND "development" AND "temperature"	17300	25	4	TI=(("culex quinquefasciatus" OR "cx. quinquefasciatus") AND (development OR "development rate") AND (temperature)) OR AB=(("culex quinquefasciatus" OR "cx. quinquefasciatus") AND (development OR "development rate") AND (temperature))	99	19	6
Species totals		38960	53	13		241	48	17
Culex pipiens
	"Culex pipiens" AND "lifespan" AND "temperature"	1850	27			50
	"Culex pipiens" AND "survival" OR "survivorship" AND "temperature"	12000	23			47
	"culex pipiens" AND "oviposition" OR "fecundity" OR "egg viability" AND "temperature"	958	23		TI=(("culex pipiens" OR "cx. pipiens") AND (oviposition OR fecundity OR "egg laying" OR "egg viability" ) AND (temperature)) OR AB=(("culex pipiens" OR "cx. pipiens") AND (oviposition OR fecundity OR "egg laying" OR "egg viability") AND (temperature))	62
	"Culex pipiens" AND "development rate"	735	23			27	10
Species totals		15543	96	0		186	10	0
Culex restuans	"Culex restuans" AND "lifespan" AND "temperature"	145	8	0		51	9	2
	"Culex restuans" AND "survivorship" AND "temperature"	271	8			6	3	1
	"Culex restuans" AND ("oviposition" OR "fecundity") AND "temperature"	420				9	5	2
		138			TI=(("culex restuans" OR "cx. restuans") AND (oviposition OR fecundity OR "egg laying" OR "egg viability" ) AND (temperature)) OR AB=(("culex restuans") AND (oviposition OR fecundity OR "egg laying" OR "egg viability") AND (temperature))	9	0	0
	"Culex restuans" AND "development rate"	116	4	1		4	3	1
Species totals		1090	20	1		79	20	6
Culex tarsalis	"Culex tarsalis" AND "mortality rate"	872	7	3		13	2	1
	"Culex tarsalis" AND "survivorship"	899	8	7		31	6	5		One paper found that was also found with fecundity search term too
	"Culex tarsalis" AND "fecundity"	1560	12	7		26	12	8
	"Culex tarsalis" AND "egg viability"	107	2	0		3	1	0		Number of papers found in each search engine: 1
	"Culex tarsalis" AND "development rate"	257	4	2		4	3	1
Species totals		3695	33	19		77	24	15
COMBINED TOTALS		Google Scholar				Web of Science			Google Scholar + Web of Science combined	no. papers after filtering study type, relevancy	final no. papers
		850	201	34		583	102	38	1433	303	45	<-- Final no. papers included after removing duplicates
