# Supplementary material for: Scoping review of Culex mosquito life history trait heterogeneity in response to temperature
Source: Parasit Vectors. 2023 Jun 14;16:200. doi: 10.1186/s13071-023-05792-3 (PMC10265793; doi:10.1186/s13071-023-05792-3)
Supplement: Supplementary file 4 — Additional file 4: Dataset S4. Information on mosquito strain origin and temperature measurement types. [file 13071_2023_5792_MOESM4_ESM.xlsx]

## Sheet: S4_origin_temp
title	author	mosquito_origin	temp_type	origin_notes
Life Table Analysis of Culex pipiens Under Simulated Weather Conditions In Egypt	Abouzied	Field	Unclear	collected from exposed sewage ponds in Kerdasa
Variation in adult longevity of Culex pipiens f. pipiens, vector of the West Nile Virus	Andreadis et al.	Field	Air	Collected in the field
Impact of climate change on filarial vector, Culex quinquefasciatus and control using bacterial pesticide, spinosad	Arjunan et al.	Lab	Water	"Lab colony" explicity stated in methods
Lifetime mating pattern of laboratory-adapted Culex tarsalis males	Bock et al.	Lab	Unclear	breckenridge 1980 colony (br80)
DEVELOPMENTTIME, OVPOSITION ACTIVITY AND ONSETOF DIAPAUSEIN CUZEX TARSALIS,CULEX RESTUANSAND CULISETA INORNATA IN SOUTHERNMANITOBA	Buth et al.	Unclear	Air	Unable to access
Larvicidal, oviposition, and ovicidal effects of Artemisia annua (Asterales: Asteraceae) against Aedes aegypti, Anopheles sinensis, and Culex quinquefasciatus (Diptera: Culicidae)	Cheah et al.	Lab	Air	"All mosquito species used in the study were laboratory strains"
The Effect of Temperature on Life History Traits of <i>Culex</i> Mosquitoes	Ciota et al.	Unclear	Unclear	Check methods.
The effects of different blood-meal sources on digestion and egg production in Culex tarsalis Coq. (Diptera: Culicidae)	Downe and Archer	Lab	Unclear	Belleville colony and Saskatchewan colony
The vector ecology of introduced Culex quinquefasciatus populations, and implications for future risk of West Nile virus emergence in the Galápagos archipelago	Eastwood et al.	Field	Unclear	Collected in the field using traps
Larvicidal, Biological and Genotoxic Effects, and Temperature-Toxicity Relationship of Some Leaf Extracts of Nerium oleander (Apocynaceae) on Culex pipiens (Diptera: Culicidae)	El-Sayed and El-Bassiony	Lab	Air	Lab colony from Cairo University
Oviposition of <i>Culex pipiens</i> in water at different temperatures	Gillespie B, and Belton	Lab	Water	Eggs taken from lab colony maintained since 1974. Additionally, there are two copies of this paper in the zotero folder
Comparison of Biological Attributes of <i>Culex quinquefasciatus</i> (Diptera: Culicidae) Populations from India	Gokhale et al	Field	Water
Effect of temperature on life history traits during immature development of Aedes aegypti and Culex quinquefasciatus (Diptera: Culicidae) from Córdoba city, Argentina	Grech et al.	Unclear	Air	"Material used in study collected from lab colonies collected from field" check methods pls
Culturing Culex quinquefasciatus mosquitoes with a blood substitute diet for the females	Griffith & Turner	Lab	Unclear
Estimating reaction norms for predictive population parameters, age specific mortality, and mean longevity in temperature-dependent cohorts of Culex quinquefasciatus Say (Diptera: Culicidae)	Gunay et al.	Lab	Air	Lab colony from France originally procured in California
Life-History Traits of Two Medically Important Insects Culex quinquefasciatus Say and Musca domestica L. Influenced by Temperature and Humidity	Islam and Rahman	Field	Air	collected from the stagnant water of several drains and ditches of the RU Campus, and transferred to the laboratory for mass rearing and colonization
The effects of the quality of blood and temperature on the production and viability of eggs in Culex quinquefasciatus	Jordan	Lab	Air	"maintained colony". Animals fed to mosquitoes in lab.
Culex molestus Forskal (Diptera: Culicidae) in Australia: colonisation, stenogamy, autogeny, oviposition and larval development	Kassim et al	Unclear	Air	Initial sample field collected, then cultivated 10 gens
High temperature treatment on the eggs of the mosquito, Culex quinquefasciatus Say and its effects on the subsequent stages developed therefrom	Khan and Hossain	Field	Water	Collected from waters around University Dhaka campus, brought to ento lab for experiment
Effects of Temperature on the Growth and Development of Culex pipiens Complex Mosquitoes (Diptera: Culicidae)	Kiarie-Makara et al.	Lab	Air	Data obtained from colonies reared at Kosin University Insectary for "several years now"
Development rates, larval survivorship and wing length of <i>Culex pipiens</i> (Diptera: Culicidae) at constant temperatures	Loetti et al.	Field	Water
Number of Generations, Egg Production, and Developmental Time of Culex Pipiens and Culex Restuans (Diptera: Culicidae) in Southern Ontario1	Madder et al.	Field	Air	monitored in the field (9 artificial pools around university campus)
Western equine encephalomyelitis virus infection affects the life table characteristics of Culex tarsalis (Diptera: Culicidae)	Mahmood et al.	Lab	Unclear	Colony that has been reared >20 years
COMPARISON OF REPRODUCTIVE CHARACTERISTICS OF LABORATORY AND FIELD-COLLECTED CULEX-TARSALIS IN LABORATORY CAGES	McDonald et al	Unclear	Air	Title
The influence of constant versus fluctuating water temperatures on the preimaginal development of Culex tarsalis.	Milby and Meyer	Field	Water	Egg rafts collected from outdoor ponds for each test 16km N of Bakersfield, CA
Temperature and Photoperiod EfiFects on Larval and Ovarian Development of New Zealand Strains of Culex quinquefasciatus (Diptera: Culicidae)	Mogi	Unclear	Unclear	Unable to access
Effects of temperature and genetic stress on life history and fluctuating wing asymmetry in Culex pipiens mosquitoes	Mpho et al	Unclear	Unclear	Two selectively bred strains/One (KOTTA) collected from field and bred for only one gen for study
A comparison of the effects of organophosphate insecticide exposure and temperature stress on fluctuating asymmetry and life history traits in Culex quinquefasciatus	Mpho et al.	Unclear	Unclear
Effect of Temperature and Insecticide Stress on Life-History Traits of Culex restuans and Aedes albopictus (Diptera: Culicidae)	Muturi et al.	Field	Unclear
Effects of high temperature on the emergence and survival of adult Culex pipiens molestus and Culex quinquefasciatus in Japan	Oda et al	Lab	Air	Collected from Nagasaki and Okinawa, bred for several generations.
Effects of Temperature Stress on Pre-imaginal Development and Adult Ptero-fitness of the Vector Mosquito, <i>Culex quinquefasciatus</i> (Diptera: Culicidae)	Olayemi et al.	Lab	Water	12th generation from federal university of technology, nigeria
The effects of immature stress on selected events in the life history of Culex tarsalis	Reisen et al.	Lab	Unclear	continuous insectary culture
Effect of temperature on hatching eggs and embryonic survival in the mosquito Culex quinquefasciatus	Rayah and Groun	Field	Unclear
Temperature-Dependent Development and Survival Rates of Culex quinquefasciatus and Aedes aegypti (Diptera: Culicidae)	Rueda et al.	Lab	Air	Obtained from lab colonies whose stock parents originate from Raleigh, NC
Eutrophication and predator presence overrule the effects of temperature on mosquito survival and development	Schrama et al.	Field	Air	Carried out in experimental garden, naturally colonized
The effect of temperature on the hatching of eggs of the mosquito. Culex pipiens quinquefasciatus Say	Shriver and Beckley	Lab	Air	Stock cultivated from five rafts from Department of Entomology, University of Maryland
Effect of Temperature on Biological Parameters of the West Nile Virus Vector Culex pipiens form ‘molestus’ (Diptera: Culicidae) in Greece: Constant vs Fluctuating Temperatures	Spanoudis et al.	Unclear	Unclear	Unable to access
West Nile virus infection decreases fecundity of Culex tarsalis females	Styer et al.	Lab	Unclear	Using colony that has been reared >20 years
Ovicidal activity of neem products (azadirachtin) against Culex tarsalis and Culex quinquefasciatus (Diptera: Culicidae)	Su and Mulla	Lab	Unclear	Somewhat unclear on origin of egg rafts, only states that the ones used in study were reared in lab
Selection-dependent trends of autogeny and blood feeding in an autogenous strain of Culex tarsalis (Diptera:Culicidae)	Su and Mulla	Lab	Unclear	Parental strain from 1992, study published in 1997, continually selectively bred for study
Variations in life tables of geographically isolated strains of the mosquito Culex quinquefasciatus	Suman et al.	Field	Unclear	Collected in field, then reared in lab
Effect of temperature on development, eclosion, longevity and survivorship of malathion-resistant and malathion-susceptible strain of Culex quinquefasciatus	Swain et al.	Lab	Water
Influence of rearing-water temperature on life stages’ vector attributes, distribution and utilisation of metabolic reserves in Culex quinquefasciatus (Diptera: Culicidae): implications for disease transmission and vector control	Ukubuiwe et al.	Lab	Water	Obtained from Insectary unit, department of animal biology, federal institute of technology, minna
Influence of mating on sexual receptivity and oviposition in the mosquito, Culex tarsalis	Young and Downe	Unclear	Unclear
Influence of Temperature Change on the Growth and Susceptibility of the Common House Mosquito, <i>Culex pipiens</i> in Egypt to Some Insecticides	Zayed et al.	Lab	Water	All reared in insectories for multiple generations prior to utilization in this study
